# Supplementary material for: Antibiotic resistance, plasmids, and virulence-associated markers in human strains of Campylobacter jejuni and Campylobacter coli isolated in Italy
Source: Front Microbiol. 2024 Jan 8;14:1293666. doi: 10.3389/fmicb.2023.1293666 (PMC10800408; doi:10.3389/fmicb.2023.1293666)
Supplement: Supplementary file 4 [file Table_4.XLSX]

## Sheet: MOB_plasmid
sample_id	molecule_type	primary_cluster_id	secondary_cluster_id	contig_id	size	gc	md5	circularity_status	rep_type(s)	rep_type_accession(s)	relaxase_type(s)	relaxase_type_accession(s)	mpf_type	mpf_type_accession(s)	orit_type(s)	orit_accession(s)	predicted_mobility	mash_nearest_neighbor	mash_neighbor_distance	mash_neighbor_identification	repetitive_dna_id	repetitive_dna_type	filtering_reason
13762	chromosome	-	-	DS7511513-91-FROM-2017-TE-13762-1-1_S91_contig1	310405	30.4422	624e6e7bd37be65d1ec4a430cbe01647	incomplete	-	-	-	-	-	-	-	-	-	-	-	-	-	-	-
13762	chromosome	-	-	DS7511513-91-FROM-2017-TE-13762-1-1_S91_contig2	280585	30.6763	cfc03ff11e516ec0e33c30e6f7bbc146	incomplete	-	-	-	-	-	-	-	-	-	-	-	-	-	-	-
13762	chromosome	-	-	DS7511513-91-FROM-2017-TE-13762-1-1_S91_contig3	187284	31.2077	1daa8e036bf0640f6512fc3b0d5dcf1e	incomplete	-	-	-	-	-	-	-	-	-	-	-	-	-	-	-
13762	chromosome	-	-	DS7511513-91-FROM-2017-TE-13762-1-1_S91_contig4	176752	30.0115	b576adefc54a2f32375b16afa4201a87	incomplete	-	-	-	-	-	-	-	-	-	-	-	-	-	-	-
13762	chromosome	-	-	DS7511513-91-FROM-2017-TE-13762-1-1_S91_contig5	160730	30.1188	a1ba292f073867dac6c17baee97dadd8	incomplete	-	-	-	-	-	-	-	-	-	-	-	-	-	-	-
13762	chromosome	-	-	DS7511513-91-FROM-2017-TE-13762-1-1_S91_contig6	112810	29.813	d171d3b1c84b6dd9ca897173fc463f0d	incomplete	-	-	-	-	-	-	-	-	-	-	-	-	-	-	-
13762	plasmid	AG887	AQ943	DS7511513-91-FROM-2017-TE-13762-1-1_S91_contig7	107375	30.1942	2f80b01d8fb40c771d89895e2746eca3	incomplete	-	-	-	-	-	-	-	-	-	CP023447	0.0181313	Campylobacter jejuni	-	-	-
13762	chromosome	-	-	DS7511513-91-FROM-2017-TE-13762-1-1_S91_contig8	85303	29.6109	9ce149e65b6a4e1d5a3188318435fd51	incomplete	-	-	-	-	-	-	-	-	-	-	-	-	-	-	-
13762	chromosome	-	-	DS7511513-91-FROM-2017-TE-13762-1-1_S91_contig9	83242	30.475	486cfe29069ff2a2149ea1ae9ac299cd	incomplete	-	-	-	-	-	-	-	-	-	-	-	-	-	-	-
13762	chromosome	-	-	DS7511513-91-FROM-2017-TE-13762-1-1_S91_contig10	74303	29.5735	3eb8167082e26693cab89f0344c10ba3	incomplete	-	-	-	-	-	-	-	-	-	-	-	-	-	-	-
13762	plasmid	AE190	-	DS7511513-91-FROM-2017-TE-13762-1-1_S91_contig11	37093	26.0157	6ebaf33f4b8344f7379a136c8778a229	incomplete	-	-	-	-	-	-	-	-	-	CP025282	0.0284967	Campylobacter coli	-	-	-
13762	plasmid	AE190	-	DS7511513-91-FROM-2017-TE-13762-1-1_S91_contig12	15503	26.0724	7fd754d15d559e38f65e980be6890b07	incomplete	-	-	-	-	-	-	-	-	-	CP025282	0.0284967	Campylobacter coli	-	-	-
13762	chromosome	-	-	DS7511513-91-FROM-2017-TE-13762-1-1_S91_contig13	14424	29.6658	292a2e5c30b204686c811be6ea685923	incomplete	-	-	-	-	-	-	-	-	-	-	-	-	-	-	-
13762	chromosome	-	-	DS7511513-91-FROM-2017-TE-13762-1-1_S91_contig14	12116	31.1654	abb3e0fe5fe34c704e623f799c282271	incomplete	-	-	-	-	-	-	-	-	-	-	-	-	-	-	-
13762	plasmid	AE190	-	DS7511513-91-FROM-2017-TE-13762-1-1_S91_contig15	9320	25.4292	fa1cb44ec7b23f3f517e85438b0d3141	incomplete	-	-	-	-	-	-	-	-	-	CP025282	0.0284967	Campylobacter coli	-	-	-
13762	chromosome	-	-	DS7511513-91-FROM-2017-TE-13762-1-1_S91_contig16	8780	29.1344	a91ed7659c25a2d41583888e1d895482	incomplete	-	-	-	-	-	-	-	-	-	-	-	-	-	-	-
13762	chromosome	-	-	DS7511513-91-FROM-2017-TE-13762-1-1_S91_contig17	6075	42.1235	976720d636d6124f1df3e83b1d3b2957	incomplete	-	-	-	-	-	-	-	-	-	-	-	-	-	-	-
13762	chromosome	-	-	DS7511513-91-FROM-2017-TE-13762-1-1_S91_contig18	6003	32.667	60f0e509071dce8b5fabde6603f8efab	incomplete	-	-	-	-	-	-	-	-	-	-	-	-	-	-	-
13762	chromosome	-	-	DS7511513-91-FROM-2017-TE-13762-1-1_S91_contig19	5954	30.9708	6b8b8f71b3cd3136a911f590765d011d	incomplete	-	-	-	-	-	-	-	-	-	-	-	-	-	-	-
13762	chromosome	-	-	DS7511513-91-FROM-2017-TE-13762-1-1_S91_contig20	5325	23.9249	e98adc18eed4ddf1b6084b649a635aa9	incomplete	-	-	-	-	-	-	-	-	-	-	-	-	-	-	-
13762	chromosome	-	-	DS7511513-91-FROM-2017-TE-13762-1-1_S91_contig21	3561	27.9135	3311758053bf81418eb79928a505f17b	incomplete	-	-	-	-	-	-	-	-	-	-	-	-	-	-	-
13762	chromosome	-	-	DS7511513-91-FROM-2017-TE-13762-1-1_S91_contig22	3192	28.5401	acd717eff7664b8c510277e4550d5027	incomplete	-	-	-	-	-	-	-	-	-	-	-	-	-	-	-
13762	plasmid	AE190	-	DS7511513-91-FROM-2017-TE-13762-1-1_S91_contig23	2900	34.2069	0ffecefc5bbaeb5db1ac1f20e1491d91	incomplete	-	-	-	-	-	-	-	-	-	CP025282	0.0284967	Campylobacter coli	-	-	-
13762	plasmid	AE190	-	DS7511513-91-FROM-2017-TE-13762-1-1_S91_contig24	1706	25.9672	06e455b46903ce687827092a266a0ebe	incomplete	-	-	-	-	-	-	-	-	-	CP025282	0.0284967	Campylobacter coli	-	-	-
13762	plasmid	AE190	-	DS7511513-91-FROM-2017-TE-13762-1-1_S91_contig25	1638	26.4957	3a7cb083a90e79b6098939760027d96a	incomplete	-	-	-	-	-	-	-	-	-	CP025282	0.0284967	Campylobacter coli	-	-	-
13762	chromosome	-	-	DS7511513-91-FROM-2017-TE-13762-1-1_S91_contig26	1081	29.4172	13e51d3eb9df3333d41b20729c058b26	incomplete	-	-	-	-	-	-	-	-	-	-	-	-	-	-	-
13762	chromosome	-	-	DS7511513-91-FROM-2017-TE-13762-1-1_S91_contig27	916	32.2052	1d580e69967b5ff5dd24e3fb9f78dfde	incomplete	-	-	-	-	-	-	-	-	-	-	-	-	-	-	-
13762	chromosome	-	-	DS7511513-91-FROM-2017-TE-13762-1-1_S91_contig28	803	31.5068	282b0d9c71b483d0b6ba3cc7551076ec	incomplete	-	-	-	-	-	-	-	-	-	-	-	-	-	-	-
13762	chromosome	-	-	DS7511513-91-FROM-2017-TE-13762-1-1_S91_contig29	794	29.9748	72d1253cdeab66667beb7d1e6f6cf773	incomplete	-	-	-	-	-	-	-	-	-	-	-	-	-	-	-
13762	chromosome	-	-	DS7511513-91-FROM-2017-TE-13762-1-1_S91_contig30	745	26.443	97da03dc0efacceaff50a83b21f7be96	incomplete	-	-	-	-	-	-	-	-	-	-	-	-	-	-	-
13762	chromosome	-	-	DS7511513-91-FROM-2017-TE-13762-1-1_S91_contig31	703	24.0398	c99e61464728c2a74167ae68bb4f9016	incomplete	-	-	-	-	-	-	-	-	-	-	-	-	-	-	-
13762	chromosome	-	-	DS7511513-91-FROM-2017-TE-13762-1-1_S91_contig32	674	27.5964	61ccb58268e13fa9e76b9cb7989c9741	incomplete	-	-	-	-	-	-	-	-	-	-	-	-	-	-	-
13762	chromosome	-	-	DS7511513-91-FROM-2017-TE-13762-1-1_S91_contig33	674	27.7448	12222a0bbc9e0c36adf06bcba9606b28	incomplete	-	-	-	-	-	-	-	-	-	-	-	-	-	-	-
13762	chromosome	-	-	DS7511513-91-FROM-2017-TE-13762-1-1_S91_contig34	632	32.9114	9dbf5c8ab15620bccf61aa020c0ea8ac	incomplete	-	-	-	-	-	-	-	-	-	-	-	-	-	-	-
13762	chromosome	-	-	DS7511513-91-FROM-2017-TE-13762-1-1_S91_contig35	572	29.7203	74ce14d8f29fedd6cff1a789bdffb3f8	incomplete	-	-	-	-	-	-	-	-	-	-	-	-	-	-	-
13762	chromosome	-	-	DS7511513-91-FROM-2017-TE-13762-1-1_S91_contig36	534	28.6517	8f83a30f804669e345b34254ac8bd18f	incomplete	-	-	-	-	-	-	-	-	-	-	-	-	-	-	-
13762	chromosome	-	-	DS7511513-91-FROM-2017-TE-13762-1-1_S91_contig37	475	30.5263	bc3686b8f9a4ad372c9078d943f07118	incomplete	-	-	-	-	-	-	-	-	-	-	-	-	-	-	-
13762	chromosome	-	-	DS7511513-91-FROM-2017-TE-13762-1-1_S91_contig38	469	31.9829	ea51bbdb97ec982d9613b5fd656f4066	incomplete	-	-	-	-	-	-	-	-	-	-	-	-	-	-	-
13762	chromosome	-	-	DS7511513-91-FROM-2017-TE-13762-1-1_S91_contig39	466	31.9742	36e1c6a560dcd5d0d4049d0800109979	incomplete	-	-	-	-	-	-	-	-	-	-	-	-	-	-	-
13762	chromosome	-	-	DS7511513-91-FROM-2017-TE-13762-1-1_S91_contig40	430	26.2791	efdb6ecaf41050cb1b7ab45d74bf5ac3	incomplete	-	-	-	-	-	-	-	-	-	-	-	-	-	-	-
13762	chromosome	-	-	DS7511513-91-FROM-2017-TE-13762-1-1_S91_contig41	427	22.4824	2213b16b2e9b6d255c7c453c753892b1	incomplete	-	-	-	-	-	-	-	-	-	-	-	-	-	-	-
13762	chromosome	-	-	DS7511513-91-FROM-2017-TE-13762-1-1_S91_contig42	426	26.0563	daf9893a225cb2a32fe7c0ed88358fb5	incomplete	-	-	-	-	-	-	-	-	-	-	-	-	-	-	-
13762	chromosome	-	-	DS7511513-91-FROM-2017-TE-13762-1-1_S91_contig43	351	21.0826	a67a4c82d683f8ac605be13926e903d9	incomplete	-	-	-	-	-	-	-	-	-	-	-	-	-	-	-
13762	chromosome	-	-	DS7511513-91-FROM-2017-TE-13762-1-1_S91_contig44	333	37.5375	f716d9cdcf941531e252a8c5983845b7	incomplete	-	-	-	-	-	-	-	-	-	-	-	-	-	-	-
13762	chromosome	-	-	DS7511513-91-FROM-2017-TE-13762-1-1_S91_contig45	332	24.3976	c5a2b752c45af8a2b1a085685f566e06	incomplete	-	-	-	-	-	-	-	-	-	-	-	-	-	-	-
13762	chromosome	-	-	DS7511513-91-FROM-2017-TE-13762-1-1_S91_contig46	290	26.8966	2e62fb219fb5d13ed5e2e4ed81a5432f	incomplete	-	-	-	-	-	-	-	-	-	-	-	-	-	-	-
13762	chromosome	-	-	DS7511513-91-FROM-2017-TE-13762-1-1_S91_contig47	286	27.6224	b79de45ee63802c34890c11afee5ef12	incomplete	-	-	-	-	-	-	-	-	-	-	-	-	-	-	-
13762	chromosome	-	-	DS7511513-91-FROM-2017-TE-13762-1-1_S91_contig48	282	29.7872	6cec45000660292d0fc28f60cdd87a3f	incomplete	-	-	-	-	-	-	-	-	-	-	-	-	-	-	-
13762	chromosome	-	-	DS7511513-91-FROM-2017-TE-13762-1-1_S91_contig49	279	22.5806	30b2031594781e1cc0dafb209b992e13	incomplete	-	-	-	-	-	-	-	-	-	-	-	-	-	-	-
13762	chromosome	-	-	DS7511513-91-FROM-2017-TE-13762-1-1_S91_contig50	267	28.4644	8eaf7bd74b96009f74407b580e57b3e1	incomplete	-	-	-	-	-	-	-	-	-	-	-	-	-	-	-
13762	chromosome	-	-	DS7511513-91-FROM-2017-TE-13762-1-1_S91_contig51	266	32.7068	8eece6b0f03cc8817d72fd61a08af9e4	incomplete	-	-	-	-	-	-	-	-	-	-	-	-	-	-	-
13762	chromosome	-	-	DS7511513-91-FROM-2017-TE-13762-1-1_S91_contig52	261	24.9042	f6e186c5988b442f957aaea10e9571a0	incomplete	-	-	-	-	-	-	-	-	-	-	-	-	-	-	-
13762	chromosome	-	-	DS7511513-91-FROM-2017-TE-13762-1-1_S91_contig53	260	35.7692	d0aa90d984541bcc763d560e30cdd801	incomplete	-	-	-	-	-	-	-	-	-	-	-	-	-	-	-
13762	chromosome	-	-	DS7511513-91-FROM-2017-TE-13762-1-1_S91_contig54	256	37.5	deb26c0ca7047a9ec6d862c0f2e683ff	incomplete	-	-	-	-	-	-	-	-	-	-	-	-	-	-	-
13762	chromosome	-	-	DS7511513-91-FROM-2017-TE-13762-1-1_S91_contig55	249	30.1205	54db56292485d2994a4390cdd05d996a	incomplete	-	-	-	-	-	-	-	-	-	-	-	-	-	-	-
13762	chromosome	-	-	DS7511513-91-FROM-2017-TE-13762-1-1_S91_contig56	248	26.6129	a1109e7a1b438f9cdf8f312d624258db	incomplete	-	-	-	-	-	-	-	-	-	-	-	-	-	-	-
13762	chromosome	-	-	DS7511513-91-FROM-2017-TE-13762-1-1_S91_contig57	247	31.1741	f028c4292776f2729a3ff85bd7f2309e	incomplete	-	-	-	-	-	-	-	-	-	-	-	-	-	-	-
13762	chromosome	-	-	DS7511513-91-FROM-2017-TE-13762-1-1_S91_contig58	245	31.0204	dc2f811f0cf3b51ac36ccad16e2a7cea	incomplete	-	-	-	-	-	-	-	-	-	-	-	-	-	-	-
13762	chromosome	-	-	DS7511513-91-FROM-2017-TE-13762-1-1_S91_contig59	244	31.5574	84d4cba40f006c6a4704bdd070779313	incomplete	-	-	-	-	-	-	-	-	-	-	-	-	-	-	-
13762	chromosome	-	-	DS7511513-91-FROM-2017-TE-13762-1-1_S91_contig60	244	36.4754	ea89d64d7818c0bde97e28ffa6de4d83	incomplete	-	-	-	-	-	-	-	-	-	-	-	-	-	-	-
13762	chromosome	-	-	DS7511513-91-FROM-2017-TE-13762-1-1_S91_contig61	242	29.7521	0ad6d2f4207bb3e256751b72b3b66b5c	incomplete	-	-	-	-	-	-	-	-	-	-	-	-	-	-	-
13762	chromosome	-	-	DS7511513-91-FROM-2017-TE-13762-1-1_S91_contig62	239	34.728	377c0822ea8effa7664b7ed344baf088	incomplete	-	-	-	-	-	-	-	-	-	-	-	-	-	-	-
13762	chromosome	-	-	DS7511513-91-FROM-2017-TE-13762-1-1_S91_contig63	239	33.0544	fe94619dea82138ce5192da1c1ba2793	incomplete	-	-	-	-	-	-	-	-	-	-	-	-	-	-	-
13762	chromosome	-	-	DS7511513-91-FROM-2017-TE-13762-1-1_S91_contig64	238	38.2353	8afb376829658d631e28cc98c860ae25	incomplete	-	-	-	-	-	-	-	-	-	-	-	-	-	-	-
13762	chromosome	-	-	DS7511513-91-FROM-2017-TE-13762-1-1_S91_contig65	235	31.9149	7a17f6c51ff004cfff3390160978af6a	incomplete	-	-	-	-	-	-	-	-	-	-	-	-	-	-	-
13762	chromosome	-	-	DS7511513-91-FROM-2017-TE-13762-1-1_S91_contig66	233	74.2489	99984289be43a5797bb0986c9c262222	incomplete	-	-	-	-	-	-	-	-	-	-	-	-	-	-	-
13762	chromosome	-	-	DS7511513-91-FROM-2017-TE-13762-1-1_S91_contig67	232	31.4655	10d3a13fd38f69990d569613a6441b2f	incomplete	-	-	-	-	-	-	-	-	-	-	-	-	-	-	-
13762	chromosome	-	-	DS7511513-91-FROM-2017-TE-13762-1-1_S91_contig68	231	71.8615	2ef337f7b3a1b1e688582e107e3139fc	incomplete	-	-	-	-	-	-	-	-	-	-	-	-	-	-	-
13762	chromosome	-	-	DS7511513-91-FROM-2017-TE-13762-1-1_S91_contig69	230	55.2174	c93a33c08d842d579ba1078a611aff33	incomplete	-	-	-	-	-	-	-	-	-	-	-	-	-	-	-
13762	chromosome	-	-	DS7511513-91-FROM-2017-TE-13762-1-1_S91_contig70	229	50.655	ee420c592d107d324eaa634bf2bec6d7	incomplete	-	-	-	-	-	-	-	-	-	-	-	-	-	-	-
13762	chromosome	-	-	DS7511513-91-FROM-2017-TE-13762-1-1_S91_contig71	228	71.4912	e08b9bc946c27b3642679b43921d7d9a	incomplete	-	-	-	-	-	-	-	-	-	-	-	-	-	-	-
13763	chromosome	-	-	DS7511509-90-FROM-2017-TE-13763-1-1_S90_contig1	493962	30.2191	6188ae5592f0c46bb79ed6a232e2bf8f	incomplete	-	-	-	-	-	-	-	-	-	-	-	-	-	-	-
13763	chromosome	-	-	DS7511509-90-FROM-2017-TE-13763-1-1_S90_contig2	298913	30.5166	b4bf31b9cd46bed66e5b752fd151e37d	incomplete	-	-	-	-	-	-	-	-	-	-	-	-	-	-	-
13763	chromosome	-	-	DS7511509-90-FROM-2017-TE-13763-1-1_S90_contig3	187054	31.4198	5561f7a764bf4772a8d827789525131c	incomplete	-	-	-	-	-	-	-	-	-	-	-	-	-	-	-
13763	chromosome	-	-	DS7511509-90-FROM-2017-TE-13763-1-1_S90_contig4	161037	30.3328	3cc27c377d92ae92417c2e4fa7ebd5cf	incomplete	-	-	-	-	-	-	-	-	-	-	-	-	-	-	-
13763	chromosome	-	-	DS7511509-90-FROM-2017-TE-13763-1-1_S90_contig5	118537	29.9721	6bf2330ebb241971780f94c5ab136ae7	incomplete	-	-	-	-	-	-	-	-	-	-	-	-	-	-	-
13763	plasmid	AG887	AQ943	DS7511509-90-FROM-2017-TE-13763-1-1_S90_contig6	103122	30.3796	1ebc9ff27453efc2297fdde6a0f6c6fb	incomplete	-	-	-	-	-	-	-	-	-	CP023447	0.0114865	Campylobacter jejuni	-	-	-
13763	chromosome	-	-	DS7511509-90-FROM-2017-TE-13763-1-1_S90_contig7	92720	29.6894	4ed15ea60e5c2147e01224b1a82b5f38	incomplete	-	-	-	-	-	-	-	-	-	-	-	-	-	-	-
13763	chromosome	-	-	DS7511509-90-FROM-2017-TE-13763-1-1_S90_contig8	90850	30.4348	ef9283a141140a8f33649ee411b32968	incomplete	-	-	-	-	-	-	-	-	-	-	-	-	-	-	-
13763	chromosome	-	-	DS7511509-90-FROM-2017-TE-13763-1-1_S90_contig9	64142	30.2657	0bc56f11ca3f82bf53e622bbbd70a796	incomplete	-	-	-	-	-	-	-	-	-	-	-	-	-	-	-
13763	plasmid	AC321	AL467	DS7511509-90-FROM-2017-TE-13763-1-1_S90_contig10	54266	27.8756	cdbd8bb103cfdffc32f1f6ececbc7ac0	incomplete	-	-	MOBP	NC_022355_00016	MPF_T,MPF_T,MPF_T,MPF_T	NC_022355_00047,NC_022355_00043,NC_006135_00040,NC_022355_00040	-	-	-	CP013033	0.0208822	Campylobacter coli	-	-	-
13763	chromosome	-	-	DS7511509-90-FROM-2017-TE-13763-1-1_S90_contig11	6295	40.5878	a461e10e441a5d8506d3e7708ba7bd6e	incomplete	-	-	-	-	-	-	-	-	-	-	-	-	-	-	-
13763	chromosome	-	-	DS7511509-90-FROM-2017-TE-13763-1-1_S90_contig12	2969	26.9788	de4721a7bd9d52cd52e95afb8c92a281	incomplete	-	-	-	-	-	-	-	-	-	-	-	-	-	-	-
13763	chromosome	-	-	DS7511509-90-FROM-2017-TE-13763-1-1_S90_contig13	1594	27.2271	782dc55f24b13adb3f3f4ededad3d720	incomplete	-	-	-	-	-	-	-	-	-	-	-	-	-	-	-
13763	chromosome	-	-	DS7511509-90-FROM-2017-TE-13763-1-1_S90_contig14	1095	29.0411	37b668b15a98658277c870d74c2a1db6	incomplete	-	-	-	-	-	-	-	-	-	-	-	-	-	-	-
13763	chromosome	-	-	DS7511509-90-FROM-2017-TE-13763-1-1_S90_contig15	1040	35.5769	80fdb70d7463b098e701eeb33e1fe324	incomplete	-	-	-	-	-	-	-	-	-	-	-	-	-	-	-
13763	chromosome	-	-	DS7511509-90-FROM-2017-TE-13763-1-1_S90_contig16	994	25.3521	cbf770c23f244f4f87b35e5c3be6c6da	incomplete	-	-	-	-	-	-	-	-	-	-	-	-	-	-	-
13763	chromosome	-	-	DS7511509-90-FROM-2017-TE-13763-1-1_S90_contig17	989	37.4115	d01d0e3b1239ac2c5f8baf0befd57b8b	incomplete	-	-	-	-	-	-	-	-	-	-	-	-	-	-	-
13763	chromosome	-	-	DS7511509-90-FROM-2017-TE-13763-1-1_S90_contig18	973	31.3464	82d999a8b09794dc8ea0beef0f66ec60	incomplete	-	-	-	-	-	-	-	-	-	-	-	-	-	-	-
13763	chromosome	-	-	DS7511509-90-FROM-2017-TE-13763-1-1_S90_contig19	771	32.6848	9bc19c0106dab0b26691c41242ac6aec	incomplete	-	-	-	-	-	-	-	-	-	-	-	-	-	-	-
13763	chromosome	-	-	DS7511509-90-FROM-2017-TE-13763-1-1_S90_contig20	588	27.2109	f3712a7895c1fcaab98c3fbc8e52c57f	incomplete	-	-	-	-	-	-	-	-	-	-	-	-	-	-	-
13763	chromosome	-	-	DS7511509-90-FROM-2017-TE-13763-1-1_S90_contig21	330	30.9091	075e0ed7284211979a9cb3c2bd05951b	incomplete	-	-	-	-	-	-	-	-	-	-	-	-	-	-	-
13763	chromosome	-	-	DS7511509-90-FROM-2017-TE-13763-1-1_S90_contig22	313	34.5048	5b8a31e7bb3300d0ed358193257cf3cf	incomplete	-	-	-	-	-	-	-	-	-	-	-	-	-	-	-
13763	chromosome	-	-	DS7511509-90-FROM-2017-TE-13763-1-1_S90_contig23	306	34.9673	437de9498ddf59848e0a0d911ec8a012	incomplete	-	-	-	-	-	-	-	-	-	-	-	-	-	-	-
13763	chromosome	-	-	DS7511509-90-FROM-2017-TE-13763-1-1_S90_contig24	292	33.2192	051c982cf509517f66cf58a42e7ef452	incomplete	-	-	-	-	-	-	-	-	-	-	-	-	-	-	-
13763	chromosome	-	-	DS7511509-90-FROM-2017-TE-13763-1-1_S90_contig25	286	29.021	7261150b5212c66d71c6eba1a1a1ea0e	incomplete	-	-	-	-	-	-	-	-	-	-	-	-	-	-	-
13763	chromosome	-	-	DS7511509-90-FROM-2017-TE-13763-1-1_S90_contig26	284	33.0986	344bd4d9e00710cedd9e06b1da6eb742	incomplete	-	-	-	-	-	-	-	-	-	-	-	-	-	-	-
13763	chromosome	-	-	DS7511509-90-FROM-2017-TE-13763-1-1_S90_contig27	276	39.4928	99c51fa0491c62a2cb01446bef73fbb3	incomplete	-	-	-	-	-	-	-	-	-	-	-	-	-	-	-
13763	chromosome	-	-	DS7511509-90-FROM-2017-TE-13763-1-1_S90_contig28	275	34.9091	a607f4bc6edc058526b81409bb983c12	incomplete	-	-	-	-	-	-	-	-	-	-	-	-	-	-	-
13763	chromosome	-	-	DS7511509-90-FROM-2017-TE-13763-1-1_S90_contig29	274	32.4818	c181bb43fd3ef63d069c1b2f65de779f	incomplete	-	-	-	-	-	-	-	-	-	-	-	-	-	-	-
13763	chromosome	-	-	DS7511509-90-FROM-2017-TE-13763-1-1_S90_contig30	264	35.9848	86f54684a0e1c9684aba046c61c68ac2	incomplete	-	-	-	-	-	-	-	-	-	-	-	-	-	-	-
13763	chromosome	-	-	DS7511509-90-FROM-2017-TE-13763-1-1_S90_contig31	262	27.0992	da76d9c31896515e82d2d0c014b3715a	incomplete	-	-	-	-	-	-	-	-	-	-	-	-	-	-	-
13763	chromosome	-	-	DS7511509-90-FROM-2017-TE-13763-1-1_S90_contig32	260	33.0769	0333545a21fe93daf2edbcc0c674da6f	incomplete	-	-	-	-	-	-	-	-	-	-	-	-	-	-	-
13763	chromosome	-	-	DS7511509-90-FROM-2017-TE-13763-1-1_S90_contig33	255	45.8824	c6a6f685d30a75920bf3f7a66d9ff07a	incomplete	-	-	-	-	-	-	-	-	-	-	-	-	-	-	-
13763	chromosome	-	-	DS7511509-90-FROM-2017-TE-13763-1-1_S90_contig34	252	38.4921	1eddde4109ed4ac9b6eafce7c44000b8	incomplete	-	-	-	-	-	-	-	-	-	-	-	-	-	-	-
13763	chromosome	-	-	DS7511509-90-FROM-2017-TE-13763-1-1_S90_contig35	252	30.9524	04f2e0104c782227790bda15f8c3b8af	incomplete	-	-	-	-	-	-	-	-	-	-	-	-	-	-	-
13763	chromosome	-	-	DS7511509-90-FROM-2017-TE-13763-1-1_S90_contig36	251	27.8884	ea5d9db982a006ab29b2db16af8f4df0	incomplete	-	-	-	-	-	-	-	-	-	-	-	-	-	-	-
13763	chromosome	-	-	DS7511509-90-FROM-2017-TE-13763-1-1_S90_contig37	251	31.4741	1e2c1f8b4a66699dfda5cc389f8132bb	incomplete	-	-	-	-	-	-	-	-	-	-	-	-	-	-	-
13763	chromosome	-	-	DS7511509-90-FROM-2017-TE-13763-1-1_S90_contig38	250	33.2	af09bdc7d57f5fe0ea3b0a79c9e1830b	incomplete	-	-	-	-	-	-	-	-	-	-	-	-	-	-	-
13763	chromosome	-	-	DS7511509-90-FROM-2017-TE-13763-1-1_S90_contig39	249	36.1446	294634e4104af147ce78639dda8cdcfc	incomplete	-	-	-	-	-	-	-	-	-	-	-	-	-	-	-
13763	chromosome	-	-	DS7511509-90-FROM-2017-TE-13763-1-1_S90_contig40	246	41.0569	7955521fe223ae89872a4aa54dad9c9b	incomplete	-	-	-	-	-	-	-	-	-	-	-	-	-	-	-
13763	chromosome	-	-	DS7511509-90-FROM-2017-TE-13763-1-1_S90_contig41	241	31.5353	c93d485573ec9075b9e1ba3ee13b6861	incomplete	-	-	-	-	-	-	-	-	-	-	-	-	-	-	-
13763	chromosome	-	-	DS7511509-90-FROM-2017-TE-13763-1-1_S90_contig42	241	29.0456	d7e242d23172d0c527cdb60460808dcf	incomplete	-	-	-	-	-	-	-	-	-	-	-	-	-	-	-
13763	chromosome	-	-	DS7511509-90-FROM-2017-TE-13763-1-1_S90_contig43	238	34.0336	b147c8bfd76384f4aaedb6a90b91ef63	incomplete	-	-	-	-	-	-	-	-	-	-	-	-	-	-	-
13763	chromosome	-	-	DS7511509-90-FROM-2017-TE-13763-1-1_S90_contig44	236	30.5085	2499e676dda773e88c5b66ed9909f26d	incomplete	-	-	-	-	-	-	-	-	-	-	-	-	-	-	-
13763	chromosome	-	-	DS7511509-90-FROM-2017-TE-13763-1-1_S90_contig45	235	29.3617	f551388d203793b17902e11e1f60218a	incomplete	-	-	-	-	-	-	-	-	-	-	-	-	-	-	-
13763	chromosome	-	-	DS7511509-90-FROM-2017-TE-13763-1-1_S90_contig46	234	29.4872	7ae6f90f4b57bf670c78a87d1d59cf8c	incomplete	-	-	-	-	-	-	-	-	-	-	-	-	-	-	-
13763	chromosome	-	-	DS7511509-90-FROM-2017-TE-13763-1-1_S90_contig47	233	31.7597	9a2a18f4e950c3120451d63d259ea2a5	incomplete	-	-	-	-	-	-	-	-	-	-	-	-	-	-	-
13763	chromosome	-	-	DS7511509-90-FROM-2017-TE-13763-1-1_S90_contig48	233	34.7639	431025037c5fe472fc3d9569102a31ea	incomplete	-	-	-	-	-	-	-	-	-	-	-	-	-	-	-
13763	chromosome	-	-	DS7511509-90-FROM-2017-TE-13763-1-1_S90_contig49	231	35.4978	68b5b0b5fb523fa90b37e6c1c18ac9cb	incomplete	-	-	-	-	-	-	-	-	-	-	-	-	-	-	-
13763	chromosome	-	-	DS7511509-90-FROM-2017-TE-13763-1-1_S90_contig50	229	34.4978	c5b44555576a38d38710b025e3e25bde	incomplete	-	-	-	-	-	-	-	-	-	-	-	-	-	-	-
13764	chromosome	-	-	DS7511505-89-FROM-2017-TE-13764-1-1_S89_contig1	430002	30.2629	401c3db1a39bc55cd8035dd7a5536429	incomplete	-	-	-	-	-	-	-	-	-	-	-	-	-	-	-
13764	chromosome	-	-	DS7511505-89-FROM-2017-TE-13764-1-1_S89_contig2	221923	30.5295	ab1b28fa175cad8be1e5a904f8217477	incomplete	-	-	-	-	-	-	-	-	-	-	-	-	-	-	-
13764	chromosome	-	-	DS7511505-89-FROM-2017-TE-13764-1-1_S89_contig3	208343	30.0159	0aa41dff2b90e80e6aa3784795344011	incomplete	-	-	-	-	-	-	-	-	-	-	-	-	-	-	-
13764	chromosome	-	-	DS7511505-89-FROM-2017-TE-13764-1-1_S89_contig4	189192	31.4749	6951c98f490041e8a4beaa0910fed253	incomplete	-	-	-	-	-	-	-	-	-	-	-	-	-	-	-
13764	chromosome	-	-	DS7511505-89-FROM-2017-TE-13764-1-1_S89_contig5	163420	30.3659	220ccba05c67762baf7a1134002b261d	incomplete	-	-	-	-	-	-	-	-	-	-	-	-	-	-	-
13764	chromosome	-	-	DS7511505-89-FROM-2017-TE-13764-1-1_S89_contig6	161620	29.9196	0f0d90e56008d8c6f29a16051ca8f9b9	incomplete	-	-	-	-	-	-	-	-	-	-	-	-	-	-	-
13764	chromosome	-	-	DS7511505-89-FROM-2017-TE-13764-1-1_S89_contig7	92333	29.7976	ff74a39ef208a90188c6a1373ddb59f3	incomplete	-	-	-	-	-	-	-	-	-	-	-	-	-	-	-
13764	plasmid	AG887	AQ943	DS7511505-89-FROM-2017-TE-13764-1-1_S89_contig8	63871	30.7448	ff9d9afac441814c7cb4ce830bb17673	incomplete	-	-	-	-	-	-	-	-	-	CP023447	0.0183132	Campylobacter jejuni	-	-	-
13764	chromosome	-	-	DS7511505-89-FROM-2017-TE-13764-1-1_S89_contig9	62715	31.7516	73546ca6ea5e359d636d3076729f4d4a	incomplete	-	-	-	-	-	-	-	-	-	-	-	-	-	-	-
13764	plasmid	AG887	AQ943	DS7511505-89-FROM-2017-TE-13764-1-1_S89_contig10	45739	30.6915	3657ae7ea01159196f210a979209aef4	incomplete	-	-	-	-	-	-	-	-	-	CP023447	0.0183132	Campylobacter jejuni	-	-	-
13764	chromosome	-	-	DS7511505-89-FROM-2017-TE-13764-1-1_S89_contig11	6372	41.1488	96204a37843bd24126815ac7145f0758	incomplete	-	-	-	-	-	-	-	-	-	-	-	-	-	-	-
13764	chromosome	-	-	DS7511505-89-FROM-2017-TE-13764-1-1_S89_contig12	3202	30.2623	50645a72c6cd01eabe8100efbd21fcb9	incomplete	-	-	-	-	-	-	-	-	-	-	-	-	-	-	-
13764	chromosome	-	-	DS7511505-89-FROM-2017-TE-13764-1-1_S89_contig13	1042	31.382	ce765c04a94145890650c6e90818cd39	incomplete	-	-	-	-	-	-	-	-	-	-	-	-	-	-	-
13764	chromosome	-	-	DS7511505-89-FROM-2017-TE-13764-1-1_S89_contig14	514	36.1868	92cc7c2fc34e14027110d9f98ba04684	incomplete	-	-	-	-	-	-	-	-	-	-	-	-	-	-	-
13764	chromosome	-	-	DS7511505-89-FROM-2017-TE-13764-1-1_S89_contig15	314	40.1274	6c748872a9eaf1abef34868cd17ae4c3	incomplete	-	-	-	-	-	-	-	-	-	-	-	-	-	-	-
13764	chromosome	-	-	DS7511505-89-FROM-2017-TE-13764-1-1_S89_contig16	296	37.1622	fee1903d11a2b3baa438240169131714	incomplete	-	-	-	-	-	-	-	-	-	-	-	-	-	-	-
13764	chromosome	-	-	DS7511505-89-FROM-2017-TE-13764-1-1_S89_contig17	296	26.6892	c15b1b181836591e9f91465396c91e68	incomplete	-	-	-	-	-	-	-	-	-	-	-	-	-	-	-
13764	chromosome	-	-	DS7511505-89-FROM-2017-TE-13764-1-1_S89_contig18	286	20.2797	f763237286da5360c865d6ed0130d9ea	incomplete	-	-	-	-	-	-	-	-	-	-	-	-	-	-	-
13764	chromosome	-	-	DS7511505-89-FROM-2017-TE-13764-1-1_S89_contig19	283	33.5689	23bff1e4c6b7bafb3c33a36da4bc85fc	incomplete	-	-	-	-	-	-	-	-	-	-	-	-	-	-	-
13764	chromosome	-	-	DS7511505-89-FROM-2017-TE-13764-1-1_S89_contig20	277	36.4621	aa628123053d8fc06d44a585ec2693c3	incomplete	-	-	-	-	-	-	-	-	-	-	-	-	-	-	-
13764	chromosome	-	-	DS7511505-89-FROM-2017-TE-13764-1-1_S89_contig21	276	40.2174	eda948ae3b1b74aedd8c00b16754a01a	incomplete	-	-	-	-	-	-	-	-	-	-	-	-	-	-	-
13764	chromosome	-	-	DS7511505-89-FROM-2017-TE-13764-1-1_S89_contig22	271	51.2915	6c996cde41eff58531478b12d68c59de	incomplete	-	-	-	-	-	-	-	-	-	-	-	-	-	-	-
13764	chromosome	-	-	DS7511505-89-FROM-2017-TE-13764-1-1_S89_contig23	268	34.7015	42512d7581d205e4364351eaa530e0a1	incomplete	-	-	-	-	-	-	-	-	-	-	-	-	-	-	-
13764	chromosome	-	-	DS7511505-89-FROM-2017-TE-13764-1-1_S89_contig24	267	41.1985	b7737796bdacffa436fa0ca09835c16c	incomplete	-	-	-	-	-	-	-	-	-	-	-	-	-	-	-
13764	chromosome	-	-	DS7511505-89-FROM-2017-TE-13764-1-1_S89_contig25	264	35.6061	6f2a33654817cb8a933462ddeb150bb9	incomplete	-	-	-	-	-	-	-	-	-	-	-	-	-	-	-
13764	chromosome	-	-	DS7511505-89-FROM-2017-TE-13764-1-1_S89_contig26	262	31.2977	9de48f93172aaf89b0cd0a06246ebbe3	incomplete	-	-	-	-	-	-	-	-	-	-	-	-	-	-	-
13764	chromosome	-	-	DS7511505-89-FROM-2017-TE-13764-1-1_S89_contig27	260	27.6923	084e6cabb1694e1dbeba713d07729957	incomplete	-	-	-	-	-	-	-	-	-	-	-	-	-	-	-
13764	chromosome	-	-	DS7511505-89-FROM-2017-TE-13764-1-1_S89_contig28	248	33.0645	48392d75a1283f271e67b44020398fbc	incomplete	-	-	-	-	-	-	-	-	-	-	-	-	-	-	-
13764	chromosome	-	-	DS7511505-89-FROM-2017-TE-13764-1-1_S89_contig29	247	37.247	b56e93e439e30978d03df1a844cd8955	incomplete	-	-	-	-	-	-	-	-	-	-	-	-	-	-	-
13764	chromosome	-	-	DS7511505-89-FROM-2017-TE-13764-1-1_S89_contig30	247	29.9595	cfabfbd92e4ed117e05bdd26c05db51d	incomplete	-	-	-	-	-	-	-	-	-	-	-	-	-	-	-
13764	chromosome	-	-	DS7511505-89-FROM-2017-TE-13764-1-1_S89_contig31	245	32.2449	075fb6bcdee6531fd6f50068fa458783	incomplete	-	-	-	-	-	-	-	-	-	-	-	-	-	-	-
13764	chromosome	-	-	DS7511505-89-FROM-2017-TE-13764-1-1_S89_contig32	242	35.124	e652265863743af646e1a6ce49bbe020	incomplete	-	-	-	-	-	-	-	-	-	-	-	-	-	-	-
13764	chromosome	-	-	DS7511505-89-FROM-2017-TE-13764-1-1_S89_contig33	241	33.61	ab5e94fa74201328503a9b4a1ab814dc	incomplete	-	-	-	-	-	-	-	-	-	-	-	-	-	-	-
13764	chromosome	-	-	DS7511505-89-FROM-2017-TE-13764-1-1_S89_contig34	241	40.6639	417ec40d9d517202103b8a92af5c2e36	incomplete	-	-	-	-	-	-	-	-	-	-	-	-	-	-	-
13764	chromosome	-	-	DS7511505-89-FROM-2017-TE-13764-1-1_S89_contig35	239	32.636	10b3fc7720ef31c8fb2c531c886006c1	incomplete	-	-	-	-	-	-	-	-	-	-	-	-	-	-	-
13764	chromosome	-	-	DS7511505-89-FROM-2017-TE-13764-1-1_S89_contig36	237	35.0211	67cafd40bc2768949371fb0b9fefed91	incomplete	-	-	-	-	-	-	-	-	-	-	-	-	-	-	-
13764	chromosome	-	-	DS7511505-89-FROM-2017-TE-13764-1-1_S89_contig37	235	30.6383	cbddee5b0d6ca6b95bde7b03ae0adbd5	incomplete	-	-	-	-	-	-	-	-	-	-	-	-	-	-	-
13764	chromosome	-	-	DS7511505-89-FROM-2017-TE-13764-1-1_S89_contig38	234	48.2906	45d18bc91312049d61060d600fc99f18	incomplete	-	-	-	-	-	-	-	-	-	-	-	-	-	-	-
13764	chromosome	-	-	DS7511505-89-FROM-2017-TE-13764-1-1_S89_contig39	233	27.4678	a7fa12d1d0a5adf7273ae33aaf1723c9	incomplete	-	-	-	-	-	-	-	-	-	-	-	-	-	-	-
13764	chromosome	-	-	DS7511505-89-FROM-2017-TE-13764-1-1_S89_contig40	232	35.7759	5fe80f62efd4e7f0490a47337d545b6a	incomplete	-	-	-	-	-	-	-	-	-	-	-	-	-	-	-
13764	chromosome	-	-	DS7511505-89-FROM-2017-TE-13764-1-1_S89_contig41	232	35.7759	25f280bc5612c507aa6cfa1da5db7d5f	incomplete	-	-	-	-	-	-	-	-	-	-	-	-	-	-	-
13764	chromosome	-	-	DS7511505-89-FROM-2017-TE-13764-1-1_S89_contig42	231	32.4675	756a3cdf0dff88cd3091d2256455cd5f	incomplete	-	-	-	-	-	-	-	-	-	-	-	-	-	-	-
13764	chromosome	-	-	DS7511505-89-FROM-2017-TE-13764-1-1_S89_contig43	230	36.5217	73add11f1d246552ae8eb80b858b0a5b	incomplete	-	-	-	-	-	-	-	-	-	-	-	-	-	-	-
13764	chromosome	-	-	DS7511505-89-FROM-2017-TE-13764-1-1_S89_contig44	230	35.6522	230fbe89f6565a4b76bbbc6f287f31a2	incomplete	-	-	-	-	-	-	-	-	-	-	-	-	-	-	-
13764	chromosome	-	-	DS7511505-89-FROM-2017-TE-13764-1-1_S89_contig45	229	71.179	916a46b9eaf1ac0619f5b1026a0412f8	incomplete	-	-	-	-	-	-	-	-	-	-	-	-	-	-	-
13764	chromosome	-	-	DS7511505-89-FROM-2017-TE-13764-1-1_S89_contig46	229	33.6245	3528bf900746e614841179ca73732fb0	incomplete	-	-	-	-	-	-	-	-	-	-	-	-	-	-	-
13764	chromosome	-	-	DS7511505-89-FROM-2017-TE-13764-1-1_S89_contig47	228	70.614	bdb55811e865a7ed00887e514cd246d6	incomplete	-	-	-	-	-	-	-	-	-	-	-	-	-	-	-
13765	chromosome	-	-	DS7511501-88-FROM-2017-TE-13765-1-1_S88_contig1	547089	30.2543	b91d3b3b9ed209b59c3d0cb2fc1f0ef5	incomplete	-	-	-	-	-	-	-	-	-	-	-	-	-	-	-
13765	chromosome	-	-	DS7511501-88-FROM-2017-TE-13765-1-1_S88_contig2	218857	29.9753	8e6998bba0209074283d6f2ee9c08ca1	incomplete	-	-	-	-	-	-	-	-	-	-	-	-	-	-	-
13765	chromosome	-	-	DS7511501-88-FROM-2017-TE-13765-1-1_S88_contig3	189405	30.8904	1fa67601ab9e26c1aca6b53f674b27be	incomplete	-	-	-	-	-	-	-	-	-	-	-	-	-	-	-
13765	chromosome	-	-	DS7511501-88-FROM-2017-TE-13765-1-1_S88_contig4	154479	30.553	e5e313329ebd723db61d9f655d71e3ae	incomplete	-	-	-	-	-	-	-	-	-	-	-	-	-	-	-
13765	chromosome	-	-	DS7511501-88-FROM-2017-TE-13765-1-1_S88_contig5	135092	29.3526	e8fbf51d7ef2723fffb85a2439957c09	incomplete	-	-	-	-	-	-	-	-	-	-	-	-	-	-	-
13765	chromosome	-	-	DS7511501-88-FROM-2017-TE-13765-1-1_S88_contig6	104458	30.0953	6b3e899655f8a3a39aa67c17ba04155a	incomplete	-	-	-	-	-	-	-	-	-	-	-	-	-	-	-
13765	plasmid	AG887	AQ943	DS7511501-88-FROM-2017-TE-13765-1-1_S88_contig7	102089	30.4754	6baa0d77460d3c087a26d3161557e5b9	incomplete	-	-	-	-	-	-	-	-	-	CP023447	0.0103562	Campylobacter jejuni	-	-	-
13765	chromosome	-	-	DS7511501-88-FROM-2017-TE-13765-1-1_S88_contig8	90299	29.7224	7d56fc32e49ed05ecc891526a581945c	incomplete	-	-	-	-	-	-	-	-	-	-	-	-	-	-	-
13765	chromosome	-	-	DS7511501-88-FROM-2017-TE-13765-1-1_S88_contig9	79938	32.1549	c652f554880d09fdd26e70d3e4f65cd4	incomplete	-	-	-	-	-	-	-	-	-	-	-	-	-	-	-
13765	chromosome	-	-	DS7511501-88-FROM-2017-TE-13765-1-1_S88_contig10	15038	29.8045	5bba384da420c3ee09f41987bf3e0895	incomplete	-	-	-	-	-	-	-	-	-	-	-	-	-	-	-
13765	chromosome	-	-	DS7511501-88-FROM-2017-TE-13765-1-1_S88_contig11	6053	42.1444	b21ca377a5c0878f7b97e2a451738f46	incomplete	-	-	-	-	-	-	-	-	-	-	-	-	-	-	-
13765	chromosome	-	-	DS7511501-88-FROM-2017-TE-13765-1-1_S88_contig12	2675	30.9159	d94ee2b06e312ef2fc59de60220c8ece	incomplete	-	-	-	-	-	-	-	-	-	-	-	-	-	-	-
13765	chromosome	-	-	DS7511501-88-FROM-2017-TE-13765-1-1_S88_contig13	2420	32.9339	d030c6dcadf838fe98006681bfabf131	incomplete	-	-	-	-	-	-	-	-	-	-	-	-	-	-	-
13765	chromosome	-	-	DS7511501-88-FROM-2017-TE-13765-1-1_S88_contig14	2309	29.5366	86930c6064eb880ab1697b7991707b61	incomplete	-	-	-	-	-	-	-	-	-	-	-	-	-	-	-
13765	chromosome	-	-	DS7511501-88-FROM-2017-TE-13765-1-1_S88_contig15	1690	28.3432	89acdb3d26f59ae90589e13bd1d2ed57	incomplete	-	-	-	-	-	-	-	-	-	-	-	-	-	-	-
13765	chromosome	-	-	DS7511501-88-FROM-2017-TE-13765-1-1_S88_contig16	1442	35.853	05e0e0a72ef2f56fa12a27e110560c9f	incomplete	-	-	-	-	-	-	-	-	-	-	-	-	-	-	-
13765	chromosome	-	-	DS7511501-88-FROM-2017-TE-13765-1-1_S88_contig17	741	29.8246	1013dfec646d71112f4f65fd097e474d	incomplete	-	-	-	-	-	-	-	-	-	-	-	-	-	-	-
13765	chromosome	-	-	DS7511501-88-FROM-2017-TE-13765-1-1_S88_contig18	634	32.1767	198c001293962422fa4aab52361fbcc8	incomplete	-	-	-	-	-	-	-	-	-	-	-	-	-	-	-
13765	chromosome	-	-	DS7511501-88-FROM-2017-TE-13765-1-1_S88_contig19	575	38.087	d87821432857a6cec5b4a9ceeb841bdd	incomplete	-	-	-	-	-	-	-	-	-	-	-	-	-	-	-
13765	chromosome	-	-	DS7511501-88-FROM-2017-TE-13765-1-1_S88_contig20	395	40	381560c2f1a7bc78e3bc168b9783382e	incomplete	-	-	-	-	-	-	-	-	-	-	-	-	-	-	-
13765	chromosome	-	-	DS7511501-88-FROM-2017-TE-13765-1-1_S88_contig21	379	59.3668	73ec8017b8a97f9da6729288f32e66c5	incomplete	-	-	-	-	-	-	-	-	-	-	-	-	-	-	-
13765	chromosome	-	-	DS7511501-88-FROM-2017-TE-13765-1-1_S88_contig22	366	26.776	4ebf4d29a8159f6427ccbe8f27f41933	incomplete	-	-	-	-	-	-	-	-	-	-	-	-	-	-	-
13765	chromosome	-	-	DS7511501-88-FROM-2017-TE-13765-1-1_S88_contig23	353	21.5297	da0f7f5b2bf1cf9fca6f8af0f6a1aa81	incomplete	-	-	-	-	-	-	-	-	-	-	-	-	-	-	-
13765	chromosome	-	-	DS7511501-88-FROM-2017-TE-13765-1-1_S88_contig24	302	34.7682	10b6c12195264dfc63700dfd9f807357	incomplete	-	-	-	-	-	-	-	-	-	-	-	-	-	-	-
13765	chromosome	-	-	DS7511501-88-FROM-2017-TE-13765-1-1_S88_contig25	294	50.6803	1739908af56671a8e9ca4079373eeb86	incomplete	-	-	-	-	-	-	-	-	-	-	-	-	-	-	-
13765	chromosome	-	-	DS7511501-88-FROM-2017-TE-13765-1-1_S88_contig26	291	47.7663	bbf2e21bde1ca33a55f5f85b2f60a081	incomplete	-	-	-	-	-	-	-	-	-	-	-	-	-	-	-
13765	chromosome	-	-	DS7511501-88-FROM-2017-TE-13765-1-1_S88_contig27	287	30.3136	1b3e9393a6dd16be40beed88f005e937	incomplete	-	-	-	-	-	-	-	-	-	-	-	-	-	-	-
13765	chromosome	-	-	DS7511501-88-FROM-2017-TE-13765-1-1_S88_contig28	284	23.2394	50523bc3efced218cee45c9f0610e293	incomplete	-	-	-	-	-	-	-	-	-	-	-	-	-	-	-
13765	chromosome	-	-	DS7511501-88-FROM-2017-TE-13765-1-1_S88_contig29	282	34.7518	6bcadc243b0e226fe8ec3bff97d5a58b	incomplete	-	-	-	-	-	-	-	-	-	-	-	-	-	-	-
13765	chromosome	-	-	DS7511501-88-FROM-2017-TE-13765-1-1_S88_contig30	281	34.8754	0a5a7fcd46944f426c492380f51516cc	incomplete	-	-	-	-	-	-	-	-	-	-	-	-	-	-	-
13765	chromosome	-	-	DS7511501-88-FROM-2017-TE-13765-1-1_S88_contig31	271	33.5793	926fbaa92f92e6e9750719f75a85c8bc	incomplete	-	-	-	-	-	-	-	-	-	-	-	-	-	-	-
13765	chromosome	-	-	DS7511501-88-FROM-2017-TE-13765-1-1_S88_contig32	269	48.6989	0d9b9ab821158062c061391f0aca0d9c	incomplete	-	-	-	-	-	-	-	-	-	-	-	-	-	-	-
13765	chromosome	-	-	DS7511501-88-FROM-2017-TE-13765-1-1_S88_contig33	267	30.7116	8888489c4dff906d8dd3ec7e8c4ca956	incomplete	-	-	-	-	-	-	-	-	-	-	-	-	-	-	-
13765	chromosome	-	-	DS7511501-88-FROM-2017-TE-13765-1-1_S88_contig34	261	36.0153	2802b25e92d6a0be827ffc166ee6392e	incomplete	-	-	-	-	-	-	-	-	-	-	-	-	-	-	-
13765	chromosome	-	-	DS7511501-88-FROM-2017-TE-13765-1-1_S88_contig35	259	39.7683	15eeec91b42d441f43107073b44d8754	incomplete	-	-	-	-	-	-	-	-	-	-	-	-	-	-	-
13765	chromosome	-	-	DS7511501-88-FROM-2017-TE-13765-1-1_S88_contig36	256	48.8281	7cc4b2254fdb0011f39abb5da5ed7d37	incomplete	-	-	-	-	-	-	-	-	-	-	-	-	-	-	-
13765	chromosome	-	-	DS7511501-88-FROM-2017-TE-13765-1-1_S88_contig37	252	65.4762	43ab89464c10e7f204b39a0574c96f99	incomplete	-	-	-	-	-	-	-	-	-	-	-	-	-	-	-
13765	chromosome	-	-	DS7511501-88-FROM-2017-TE-13765-1-1_S88_contig38	252	38.0952	7c15d6357ee6a7bb8e1f616cedba57fe	incomplete	-	-	-	-	-	-	-	-	-	-	-	-	-	-	-
13765	chromosome	-	-	DS7511501-88-FROM-2017-TE-13765-1-1_S88_contig39	251	34.6614	7c6f91f98884a13450ab15c97467c4f7	incomplete	-	-	-	-	-	-	-	-	-	-	-	-	-	-	-
13765	chromosome	-	-	DS7511501-88-FROM-2017-TE-13765-1-1_S88_contig40	248	40.7258	9575e1ce847ee82de0243483e06a87f4	incomplete	-	-	-	-	-	-	-	-	-	-	-	-	-	-	-
13765	chromosome	-	-	DS7511501-88-FROM-2017-TE-13765-1-1_S88_contig41	245	29.7959	cf9ae4c6a271bd2e7fdad3579f37d18a	incomplete	-	-	-	-	-	-	-	-	-	-	-	-	-	-	-
13765	chromosome	-	-	DS7511501-88-FROM-2017-TE-13765-1-1_S88_contig42	237	36.2869	9038548c7689ee89474f84dfb33bd4f0	incomplete	-	-	-	-	-	-	-	-	-	-	-	-	-	-	-
13765	chromosome	-	-	DS7511501-88-FROM-2017-TE-13765-1-1_S88_contig43	235	22.1277	634302acc7da714b536eeea891046f93	incomplete	-	-	-	-	-	-	-	-	-	-	-	-	-	-	-
13765	chromosome	-	-	DS7511501-88-FROM-2017-TE-13765-1-1_S88_contig44	234	35.4701	b56b0a1743b04a544c4cc9c22aff27c3	incomplete	-	-	-	-	-	-	-	-	-	-	-	-	-	-	-
13765	chromosome	-	-	DS7511501-88-FROM-2017-TE-13765-1-1_S88_contig45	233	65.2361	0c07e08c797ce018b7dd0f590f4f5ea6	incomplete	-	-	-	-	-	-	-	-	-	-	-	-	-	-	-
13765	chromosome	-	-	DS7511501-88-FROM-2017-TE-13765-1-1_S88_contig46	233	32.1888	bd84cc80f0e544442fedea5f49138e12	incomplete	-	-	-	-	-	-	-	-	-	-	-	-	-	-	-
13765	chromosome	-	-	DS7511501-88-FROM-2017-TE-13765-1-1_S88_contig47	232	26.2931	7b8b60c21f2d0d6b0782e0e71bf26a91	incomplete	-	-	-	-	-	-	-	-	-	-	-	-	-	-	-
13765	chromosome	-	-	DS7511501-88-FROM-2017-TE-13765-1-1_S88_contig48	232	51.2931	3134a2ba8099778cddb2d139f584a026	incomplete	-	-	-	-	-	-	-	-	-	-	-	-	-	-	-
13765	chromosome	-	-	DS7511501-88-FROM-2017-TE-13765-1-1_S88_contig49	232	31.0345	03844203d58b4436256167c3cd67a7d6	incomplete	-	-	-	-	-	-	-	-	-	-	-	-	-	-	-
13765	chromosome	-	-	DS7511501-88-FROM-2017-TE-13765-1-1_S88_contig50	229	42.3581	86186d85e6786deb45662c4e1b7bcdfd	incomplete	-	-	-	-	-	-	-	-	-	-	-	-	-	-	-
13765	chromosome	-	-	DS7511501-88-FROM-2017-TE-13765-1-1_S88_contig51	228	54.8246	23cd6b86539a1cd18a176b71ba43d33b	incomplete	-	-	-	-	-	-	-	-	-	-	-	-	-	-	-
13765	chromosome	-	-	DS7511501-88-FROM-2017-TE-13765-1-1_S88_contig52	221	24.4344	98a44402be86116bdb6afedd2b9d0e75	incomplete	-	-	-	-	-	-	-	-	-	-	-	-	-	-	-
13766	chromosome	-	-	DS7511497-87-FROM-2017-TE-13766-1-1_S87_contig1	326601	30.2874	b14e2ce07640b858b67cd05caa57ab9c	incomplete	-	-	-	-	-	-	-	-	-	-	-	-	-	-	-
13766	chromosome	-	-	DS7511497-87-FROM-2017-TE-13766-1-1_S87_contig2	278475	29.6411	4432c18d937c5aaa205b676b688eb3fb	incomplete	-	-	-	-	-	-	-	-	-	-	-	-	-	-	-
13766	chromosome	-	-	DS7511497-87-FROM-2017-TE-13766-1-1_S87_contig3	185974	31	17f751c026348c2e730802deff62a349	incomplete	-	-	-	-	-	-	-	-	-	-	-	-	-	-	-
13766	chromosome	-	-	DS7511497-87-FROM-2017-TE-13766-1-1_S87_contig4	162480	30.6542	6f9ab2aa2384e234d2b9c6337695edfe	incomplete	-	-	-	-	-	-	-	-	-	-	-	-	-	-	-
13766	chromosome	-	-	DS7511497-87-FROM-2017-TE-13766-1-1_S87_contig5	118012	30.0935	38e8c0b8801a4e1639e30faba85b47bc	incomplete	-	-	-	-	-	-	-	-	-	-	-	-	-	-	-
13766	chromosome	-	-	DS7511497-87-FROM-2017-TE-13766-1-1_S87_contig6	108893	30.5079	2dbd367a9eedc9ec13d04d024df096c9	incomplete	-	-	-	-	-	-	-	-	-	-	-	-	-	-	-
13766	chromosome	-	-	DS7511497-87-FROM-2017-TE-13766-1-1_S87_contig7	106430	30.0742	b138169e1c8f1966572b26910a7ef648	incomplete	-	-	-	-	-	-	-	-	-	-	-	-	-	-	-
13766	plasmid	AG887	AQ943	DS7511497-87-FROM-2017-TE-13766-1-1_S87_contig8	102769	30.4002	4c3289216bf1cff76511354dd8c1c983	incomplete	-	-	-	-	-	-	-	-	-	CP023447	0.00892796	Campylobacter jejuni	-	-	-
13766	chromosome	-	-	DS7511497-87-FROM-2017-TE-13766-1-1_S87_contig9	91915	29.6546	95b86204df9e4c978a36676e3678402a	incomplete	-	-	-	-	-	-	-	-	-	-	-	-	-	-	-
13766	chromosome	-	-	DS7511497-87-FROM-2017-TE-13766-1-1_S87_contig10	81310	30.5202	362004f279cd0a71741b7c202a79ea86	incomplete	-	-	-	-	-	-	-	-	-	-	-	-	-	-	-
13766	chromosome	-	-	DS7511497-87-FROM-2017-TE-13766-1-1_S87_contig11	77415	32.3555	e7bb5958fc1e55245e8e55fd66f173d4	incomplete	-	-	-	-	-	-	-	-	-	-	-	-	-	-	-
13766	chromosome	-	-	DS7511497-87-FROM-2017-TE-13766-1-1_S87_contig12	71913	28.6499	a2da385bb12a89ef156a7f2e13e03088	incomplete	-	-	MOBP,MOBP	NC_022355_00016,NC_022656_00032	MPF_T,MPF_T,MPF_T,MPF_T,MPF_T,MPF_T,MPF_T	NC_022355_00047,NC_022355_00043,NC_006134_00038,NC_007141_00026,NC_022656_00023,NC_022656_00015,NC_022656_00008	-	-	-	-	-	-	-	-	-
13766	plasmid	AE190	-	DS7511497-87-FROM-2017-TE-13766-1-1_S87_contig13	14922	26.2699	adce6428eb9306fb17db8d6541516b03	incomplete	-	-	-	-	-	-	-	-	-	CP025282	0.0448759	Campylobacter coli	-	-	-
13766	plasmid	AE190	-	DS7511497-87-FROM-2017-TE-13766-1-1_S87_contig14	10786	24.3835	fb2d8cae2b0d7b4aad977ac2ccf2426f	incomplete	-	-	-	-	-	-	-	-	-	CP025282	0.0448759	Campylobacter coli	-	-	-
13766	chromosome	-	-	DS7511497-87-FROM-2017-TE-13766-1-1_S87_contig15	9565	25.6351	05b48ba3ed7b5dd511b9d74bb55fbb3b	incomplete	-	-	-	-	-	-	-	-	-	-	-	-	-	-	-
13766	chromosome	-	-	DS7511497-87-FROM-2017-TE-13766-1-1_S87_contig16	7148	32.1489	89e2d2c51629c32ea7401fa1abd0e6de	incomplete	-	-	-	-	-	-	-	-	-	-	-	-	-	-	-
13766	chromosome	-	-	DS7511497-87-FROM-2017-TE-13766-1-1_S87_contig17	1898	31.823	94c1d35126e117999c7cbd0d73d1e816	incomplete	-	-	-	-	-	-	-	-	-	-	-	-	-	-	-
13766	plasmid	AE190	-	DS7511497-87-FROM-2017-TE-13766-1-1_S87_contig18	1858	28.2562	e8c2d4cfe2456542d53cf9c797a9c6d4	incomplete	-	-	-	-	-	-	-	-	-	CP025282	0.0448759	Campylobacter coli	-	-	-
13766	plasmid	AE190	-	DS7511497-87-FROM-2017-TE-13766-1-1_S87_contig19	1706	25.8499	ba300a4c5e7d18ce997cd32493b639a6	incomplete	-	-	-	-	-	-	-	-	-	CP025282	0.0448759	Campylobacter coli	-	-	-
13766	chromosome	-	-	DS7511497-87-FROM-2017-TE-13766-1-1_S87_contig20	1438	59.8053	e37630dd7fbb9393979df4e0a31e7b21	incomplete	-	-	-	-	-	-	-	-	-	-	-	-	-	-	-
13766	plasmid	AE190	-	DS7511497-87-FROM-2017-TE-13766-1-1_S87_contig21	1049	28.408	001262bdfce0e9c2e82cde8aa07e3719	incomplete	-	-	-	-	-	-	-	-	-	CP025282	0.0448759	Campylobacter coli	-	-	-
13766	chromosome	-	-	DS7511497-87-FROM-2017-TE-13766-1-1_S87_contig22	917	24.5365	14ad5356d75767f6047b58b383573361	incomplete	-	-	-	-	-	-	-	-	-	-	-	-	-	-	-
13766	chromosome	-	-	DS7511497-87-FROM-2017-TE-13766-1-1_S87_contig23	906	31.6777	622d4b984569443c4fa7872b1ddbb4b7	incomplete	-	-	-	-	-	-	-	-	-	-	-	-	-	-	-
13766	chromosome	-	-	DS7511497-87-FROM-2017-TE-13766-1-1_S87_contig24	891	44.6689	4c61bf9efb342f5eed7697a8ecb1856f	incomplete	-	-	-	-	-	-	-	-	-	-	-	-	-	-	-
13766	chromosome	-	-	DS7511497-87-FROM-2017-TE-13766-1-1_S87_contig25	848	29.3632	fb7110d920a0515a7bcd728bf9443510	incomplete	-	-	-	-	-	-	-	-	-	-	-	-	-	-	-
13766	chromosome	-	-	DS7511497-87-FROM-2017-TE-13766-1-1_S87_contig26	842	25.772	8a40446bd5a5c91064acb62bd7f32e1f	incomplete	-	-	-	-	-	-	-	-	-	-	-	-	-	-	-
13766	chromosome	-	-	DS7511497-87-FROM-2017-TE-13766-1-1_S87_contig27	839	28.6055	658f156fb4a6b8301c9c2d35c0eb0d2d	incomplete	-	-	-	-	-	-	-	-	-	-	-	-	-	-	-
13766	chromosome	-	-	DS7511497-87-FROM-2017-TE-13766-1-1_S87_contig28	814	31.4496	eabd25057df1e16fdd39befb35afc818	incomplete	-	-	-	-	-	-	-	-	-	-	-	-	-	-	-
13766	chromosome	-	-	DS7511497-87-FROM-2017-TE-13766-1-1_S87_contig29	796	29.1457	097a09c0effd098aaf851a39427eaaff	incomplete	-	-	-	-	-	-	-	-	-	-	-	-	-	-	-
13766	chromosome	-	-	DS7511497-87-FROM-2017-TE-13766-1-1_S87_contig30	744	22.7151	aca6b888810d4cfcc2901414f9af61b3	incomplete	-	-	-	-	-	-	-	-	-	-	-	-	-	-	-
13766	chromosome	-	-	DS7511497-87-FROM-2017-TE-13766-1-1_S87_contig31	725	29.2414	3af80ed085d9aaa80960eecd793aebfe	incomplete	-	-	-	-	-	-	-	-	-	-	-	-	-	-	-
13766	chromosome	-	-	DS7511497-87-FROM-2017-TE-13766-1-1_S87_contig32	695	30.3597	a7c2b1043532a5e75fb642ee1b344b13	incomplete	-	-	-	-	-	-	-	-	-	-	-	-	-	-	-
13766	chromosome	-	-	DS7511497-87-FROM-2017-TE-13766-1-1_S87_contig33	668	25.8982	65139c1f8ebfecfef20a6c4a5a622063	incomplete	-	-	-	-	-	-	-	-	-	-	-	-	-	-	-
13766	chromosome	-	-	DS7511497-87-FROM-2017-TE-13766-1-1_S87_contig34	643	27.9938	12238109c058012bb539d3a1ef588453	incomplete	-	-	-	-	-	-	-	-	-	-	-	-	-	-	-
13766	chromosome	-	-	DS7511497-87-FROM-2017-TE-13766-1-1_S87_contig35	572	47.2028	8e33a777296bd072b4d0b6e9f4431810	incomplete	-	-	-	-	-	-	-	-	-	-	-	-	-	-	-
13766	chromosome	-	-	DS7511497-87-FROM-2017-TE-13766-1-1_S87_contig36	536	48.8806	ffac67ef405c15d865f1e1323e42e74c	incomplete	-	-	-	-	-	-	-	-	-	-	-	-	-	-	-
13766	chromosome	-	-	DS7511497-87-FROM-2017-TE-13766-1-1_S87_contig37	507	48.3235	2e5bfc528a469464e379bc590a551711	incomplete	-	-	-	-	-	-	-	-	-	-	-	-	-	-	-
13766	chromosome	-	-	DS7511497-87-FROM-2017-TE-13766-1-1_S87_contig38	500	35	c40442102455523c71cb3b8f81c0d3a3	incomplete	-	-	-	-	-	-	-	-	-	-	-	-	-	-	-
13766	chromosome	-	-	DS7511497-87-FROM-2017-TE-13766-1-1_S87_contig39	483	37.06	158acae504f21d7bee5a3a7056ec9067	incomplete	-	-	-	-	-	-	-	-	-	-	-	-	-	-	-
13766	chromosome	-	-	DS7511497-87-FROM-2017-TE-13766-1-1_S87_contig40	421	34.2043	0c466d3c2439e9a4c8e7a3c94930c94f	incomplete	-	-	-	-	-	-	-	-	-	-	-	-	-	-	-
13766	chromosome	-	-	DS7511497-87-FROM-2017-TE-13766-1-1_S87_contig41	368	54.6196	9f33bd609b65d4f74dd42472c2aa8972	incomplete	-	-	-	-	-	-	-	-	-	-	-	-	-	-	-
13766	chromosome	-	-	DS7511497-87-FROM-2017-TE-13766-1-1_S87_contig42	367	24.2507	ce7e3edf16408d2ef425157ecb577cdf	incomplete	-	-	-	-	-	-	-	-	-	-	-	-	-	-	-
13766	chromosome	-	-	DS7511497-87-FROM-2017-TE-13766-1-1_S87_contig43	350	37.7143	7951826a2677f0d5d709d91a877be654	incomplete	-	-	-	-	-	-	-	-	-	-	-	-	-	-	-
13766	chromosome	-	-	DS7511497-87-FROM-2017-TE-13766-1-1_S87_contig44	349	33.5244	385666002f8a992f73e65b73ff7769a0	incomplete	-	-	-	-	-	-	-	-	-	-	-	-	-	-	-
13766	chromosome	-	-	DS7511497-87-FROM-2017-TE-13766-1-1_S87_contig45	347	26.8012	817df2e3a5e62427b3c6bce13291df69	incomplete	-	-	-	-	-	-	-	-	-	-	-	-	-	-	-
13766	chromosome	-	-	DS7511497-87-FROM-2017-TE-13766-1-1_S87_contig46	336	38.3929	9f1e6502b6f682ab9e820350a57a7ff6	incomplete	-	-	-	-	-	-	-	-	-	-	-	-	-	-	-
13766	chromosome	-	-	DS7511497-87-FROM-2017-TE-13766-1-1_S87_contig47	335	42.3881	ed5b7dcd2a31fffdfebbcfa51991cc3a	incomplete	-	-	-	-	-	-	-	-	-	-	-	-	-	-	-
13766	chromosome	-	-	DS7511497-87-FROM-2017-TE-13766-1-1_S87_contig48	333	46.2462	4de39202934093daeee03471a69acaea	incomplete	-	-	-	-	-	-	-	-	-	-	-	-	-	-	-
13766	chromosome	-	-	DS7511497-87-FROM-2017-TE-13766-1-1_S87_contig49	326	50.3067	5580f78cd95c4989a912450c0c3bb215	incomplete	-	-	-	-	-	-	-	-	-	-	-	-	-	-	-
13766	chromosome	-	-	DS7511497-87-FROM-2017-TE-13766-1-1_S87_contig50	313	34.5048	5b8a31e7bb3300d0ed358193257cf3cf	incomplete	-	-	-	-	-	-	-	-	-	-	-	-	-	-	-
13766	chromosome	-	-	DS7511497-87-FROM-2017-TE-13766-1-1_S87_contig51	299	23.4114	432b842ba04f390fb04c0e623f6e2dfd	incomplete	-	-	-	-	-	-	-	-	-	-	-	-	-	-	-
13766	chromosome	-	-	DS7511497-87-FROM-2017-TE-13766-1-1_S87_contig52	293	45.3925	2ec9fab2efb9bae73b30392ba3acd94f	incomplete	-	-	-	-	-	-	-	-	-	-	-	-	-	-	-
13766	chromosome	-	-	DS7511497-87-FROM-2017-TE-13766-1-1_S87_contig53	292	32.8767	d14aaff4ce4e5978330ed2f675ca0320	incomplete	-	-	-	-	-	-	-	-	-	-	-	-	-	-	-
13766	chromosome	-	-	DS7511497-87-FROM-2017-TE-13766-1-1_S87_contig54	279	32.6165	00b5752baf00cb3b0ce15c9f4a2b4939	incomplete	-	-	-	-	-	-	-	-	-	-	-	-	-	-	-
13766	chromosome	-	-	DS7511497-87-FROM-2017-TE-13766-1-1_S87_contig55	275	30.5455	a8e0caa84fc8634440ba726935f37e4a	incomplete	-	-	-	-	-	-	-	-	-	-	-	-	-	-	-
13766	chromosome	-	-	DS7511497-87-FROM-2017-TE-13766-1-1_S87_contig56	273	34.0659	1ae52cee0668b6cb6600008cee694c0e	incomplete	-	-	-	-	-	-	-	-	-	-	-	-	-	-	-
13766	chromosome	-	-	DS7511497-87-FROM-2017-TE-13766-1-1_S87_contig57	269	32.342	36a23ddf7c81532b75133ba32e0cd2b1	incomplete	-	-	-	-	-	-	-	-	-	-	-	-	-	-	-
13766	chromosome	-	-	DS7511497-87-FROM-2017-TE-13766-1-1_S87_contig58	265	40.3774	b30af58724fbc79340fb268780a5f332	incomplete	-	-	-	-	-	-	-	-	-	-	-	-	-	-	-
13766	chromosome	-	-	DS7511497-87-FROM-2017-TE-13766-1-1_S87_contig59	263	28.5171	bb4a0344d7f33c8b71938a331a55d50e	incomplete	-	-	-	-	-	-	-	-	-	-	-	-	-	-	-
13766	chromosome	-	-	DS7511497-87-FROM-2017-TE-13766-1-1_S87_contig60	260	33.4615	3dd736e205ac1b5cf3574245a5842fba	incomplete	-	-	-	-	-	-	-	-	-	-	-	-	-	-	-
13766	chromosome	-	-	DS7511497-87-FROM-2017-TE-13766-1-1_S87_contig61	260	36.9231	1d0741010aea38c8e48245b2a057e901	incomplete	-	-	-	-	-	-	-	-	-	-	-	-	-	-	-
13766	chromosome	-	-	DS7511497-87-FROM-2017-TE-13766-1-1_S87_contig62	257	40.4669	b24165b18e73f0da9810a5473e54925a	incomplete	-	-	-	-	-	-	-	-	-	-	-	-	-	-	-
13766	chromosome	-	-	DS7511497-87-FROM-2017-TE-13766-1-1_S87_contig63	256	27.7344	c9f8de3f4b1ee44ab9f631d673987f14	incomplete	-	-	-	-	-	-	-	-	-	-	-	-	-	-	-
13766	chromosome	-	-	DS7511497-87-FROM-2017-TE-13766-1-1_S87_contig64	256	28.9062	1322589facf242567908fe8face1bab3	incomplete	-	-	-	-	-	-	-	-	-	-	-	-	-	-	-
13766	chromosome	-	-	DS7511497-87-FROM-2017-TE-13766-1-1_S87_contig65	254	28.7402	e9ebcd0a0e0a3e87a6dda780fda41b3d	incomplete	-	-	-	-	-	-	-	-	-	-	-	-	-	-	-
13766	chromosome	-	-	DS7511497-87-FROM-2017-TE-13766-1-1_S87_contig66	248	25.8065	ff2f45f3286fbcd65d40ca7ce96fc44a	incomplete	-	-	-	-	-	-	-	-	-	-	-	-	-	-	-
13766	chromosome	-	-	DS7511497-87-FROM-2017-TE-13766-1-1_S87_contig67	248	32.6613	3e9992b2f3d3dcfaac914f13e67586c2	incomplete	-	-	-	-	-	-	-	-	-	-	-	-	-	-	-
13766	chromosome	-	-	DS7511497-87-FROM-2017-TE-13766-1-1_S87_contig68	248	32.2581	b1a9e1fa197951dccead2ce1cbae7c8c	incomplete	-	-	-	-	-	-	-	-	-	-	-	-	-	-	-
13766	chromosome	-	-	DS7511497-87-FROM-2017-TE-13766-1-1_S87_contig69	247	35.2227	c70c3286bb2d8d15677207c5c9f45834	incomplete	-	-	-	-	-	-	-	-	-	-	-	-	-	-	-
13766	chromosome	-	-	DS7511497-87-FROM-2017-TE-13766-1-1_S87_contig70	246	46.748	a226ca3fd4336dd268de56726a91c8b7	incomplete	-	-	-	-	-	-	-	-	-	-	-	-	-	-	-
13766	chromosome	-	-	DS7511497-87-FROM-2017-TE-13766-1-1_S87_contig71	243	25.1029	fbcc98bd48e0f59365380a06ae051f36	incomplete	-	-	-	-	-	-	-	-	-	-	-	-	-	-	-
13766	chromosome	-	-	DS7511497-87-FROM-2017-TE-13766-1-1_S87_contig72	243	34.5679	faf878c44f5d8e1fa3ae9035a7ff0fbd	incomplete	-	-	-	-	-	-	-	-	-	-	-	-	-	-	-
13766	chromosome	-	-	DS7511497-87-FROM-2017-TE-13766-1-1_S87_contig73	238	26.4706	f775128235be7e9d6cb3db061d2cc69e	incomplete	-	-	-	-	-	-	-	-	-	-	-	-	-	-	-
13766	chromosome	-	-	DS7511497-87-FROM-2017-TE-13766-1-1_S87_contig74	237	30.8017	5ed0a499a6f53ce859f1a8d1c1f37453	incomplete	-	-	-	-	-	-	-	-	-	-	-	-	-	-	-
13766	chromosome	-	-	DS7511497-87-FROM-2017-TE-13766-1-1_S87_contig75	236	38.5593	434480cba1cb240290b55a3856cfb6c4	incomplete	-	-	-	-	-	-	-	-	-	-	-	-	-	-	-
13766	chromosome	-	-	DS7511497-87-FROM-2017-TE-13766-1-1_S87_contig76	235	33.617	ec8cb4ea561efd01135e241f511c7e22	incomplete	-	-	-	-	-	-	-	-	-	-	-	-	-	-	-
13766	chromosome	-	-	DS7511497-87-FROM-2017-TE-13766-1-1_S87_contig77	233	36.9099	6b0e72184043de3cb00fb579b0b86bb8	incomplete	-	-	-	-	-	-	-	-	-	-	-	-	-	-	-
13766	chromosome	-	-	DS7511497-87-FROM-2017-TE-13766-1-1_S87_contig78	232	40.9483	924f16dd0c1fb85974ad218bafd0e78d	incomplete	-	-	-	-	-	-	-	-	-	-	-	-	-	-	-
13766	chromosome	-	-	DS7511497-87-FROM-2017-TE-13766-1-1_S87_contig79	231	32.9004	00006e6f8a55c040b098f4c553cb81fb	incomplete	-	-	-	-	-	-	-	-	-	-	-	-	-	-	-
13766	chromosome	-	-	DS7511497-87-FROM-2017-TE-13766-1-1_S87_contig80	231	37.6623	3702bf5cedbf2882c2594ecbb4af07e6	incomplete	-	-	-	-	-	-	-	-	-	-	-	-	-	-	-
13766	chromosome	-	-	DS7511497-87-FROM-2017-TE-13766-1-1_S87_contig81	230	66.087	27826696617dfc555c7d8281272c4e2a	incomplete	-	-	-	-	-	-	-	-	-	-	-	-	-	-	-
13766	chromosome	-	-	DS7511497-87-FROM-2017-TE-13766-1-1_S87_contig82	230	33.4783	a2c940ad21ba61e84978103280c83f35	incomplete	-	-	-	-	-	-	-	-	-	-	-	-	-	-	-
13766	chromosome	-	-	DS7511497-87-FROM-2017-TE-13766-1-1_S87_contig83	229	36.2445	1cfe039f66929337309aecf400693cf5	incomplete	-	-	-	-	-	-	-	-	-	-	-	-	-	-	-
13766	chromosome	-	-	DS7511497-87-FROM-2017-TE-13766-1-1_S87_contig84	228	34.6491	f78ae5e7a423b17588f9549cbf5c2a68	incomplete	-	-	-	-	-	-	-	-	-	-	-	-	-	-	-
13766	chromosome	-	-	DS7511497-87-FROM-2017-TE-13766-1-1_S87_contig85	228	28.5088	d513cf4638ceeaca88e166410d0f0505	incomplete	-	-	-	-	-	-	-	-	-	-	-	-	-	-	-
13767	chromosome	-	-	DS7511493-86-FROM-2017-TE-13767-1-1_S86_contig1	376552	29.9329	ba24fc5128414185eaf16e3a5331af0f	incomplete	-	-	-	-	-	-	-	-	-	-	-	-	-	-	-
13767	chromosome	-	-	DS7511493-86-FROM-2017-TE-13767-1-1_S86_contig2	215331	30.481	ab2c0a4f89616298e0208ec19efe13c7	incomplete	-	-	-	-	-	-	-	-	-	-	-	-	-	-	-
13767	chromosome	-	-	DS7511493-86-FROM-2017-TE-13767-1-1_S86_contig3	189436	30.8743	e8513f1aeabcd307698349759bf22d46	incomplete	-	-	-	-	-	-	-	-	-	-	-	-	-	-	-
13767	chromosome	-	-	DS7511493-86-FROM-2017-TE-13767-1-1_S86_contig4	153948	30.5551	9d0d3da981921825f4e873e485dcd91f	incomplete	-	-	-	-	-	-	-	-	-	-	-	-	-	-	-
13767	chromosome	-	-	DS7511493-86-FROM-2017-TE-13767-1-1_S86_contig5	121351	29.9165	255508e98d24f38a5de6de02e9381d72	incomplete	-	-	-	-	-	-	-	-	-	-	-	-	-	-	-
13767	chromosome	-	-	DS7511493-86-FROM-2017-TE-13767-1-1_S86_contig6	106549	30.05	3b46f6cbe5438c9559990d312754a5f9	incomplete	-	-	-	-	-	-	-	-	-	-	-	-	-	-	-
13767	chromosome	-	-	DS7511493-86-FROM-2017-TE-13767-1-1_S86_contig7	104241	30.6933	2085305209ce616fa7b209a297eaae07	incomplete	-	-	-	-	-	-	-	-	-	-	-	-	-	-	-
13767	plasmid	AG887	AQ943	DS7511493-86-FROM-2017-TE-13767-1-1_S86_contig8	102459	30.3253	3c7c4ae95a8c2e839f7d18748ef4e5e5	incomplete	-	-	-	-	-	-	-	-	-	CP023447	0.0109136	Campylobacter jejuni	-	-	-
13767	chromosome	-	-	DS7511493-86-FROM-2017-TE-13767-1-1_S86_contig9	90340	29.7377	1864ecef9083a9de8342cc326597f380	incomplete	-	-	-	-	-	-	-	-	-	-	-	-	-	-	-
13767	chromosome	-	-	DS7511493-86-FROM-2017-TE-13767-1-1_S86_contig10	79722	30.5098	e00a6e159bb266a39cde0d6fea6bdfda	incomplete	-	-	-	-	-	-	-	-	-	-	-	-	-	-	-
13767	chromosome	-	-	DS7511493-86-FROM-2017-TE-13767-1-1_S86_contig11	78092	32.399	b2cbb4d814d502b0f85655fb57afb53c	incomplete	-	-	-	-	-	-	-	-	-	-	-	-	-	-	-
13767	chromosome	-	-	DS7511493-86-FROM-2017-TE-13767-1-1_S86_contig12	9539	25.6526	52f641171673013764c886c18fe49213	incomplete	-	-	-	-	-	-	-	-	-	-	-	-	-	-	-
13767	chromosome	-	-	DS7511493-86-FROM-2017-TE-13767-1-1_S86_contig13	6051	42.2575	25db33f8e0fe59c9a51855e63d798567	incomplete	-	-	-	-	-	-	-	-	-	-	-	-	-	-	-
13767	chromosome	-	-	DS7511493-86-FROM-2017-TE-13767-1-1_S86_contig14	5912	33.1867	70e3be6b1e2c7aab2d9a30bd2c3509b7	incomplete	-	-	-	-	-	-	-	-	-	-	-	-	-	-	-
13767	chromosome	-	-	DS7511493-86-FROM-2017-TE-13767-1-1_S86_contig15	3068	27.0535	7dec019d8b1b5576f6875f9d7cbf62da	incomplete	-	-	-	-	-	-	-	-	-	-	-	-	-	-	-
13767	chromosome	-	-	DS7511493-86-FROM-2017-TE-13767-1-1_S86_contig16	2404	32.5707	2f3777a9160f337e0da4907fc2a725dd	incomplete	-	-	-	-	-	-	-	-	-	-	-	-	-	-	-
13767	chromosome	-	-	DS7511493-86-FROM-2017-TE-13767-1-1_S86_contig17	1029	31.5841	4ae0fdef36a96bec369f8a5623628d3c	incomplete	-	-	-	-	-	-	-	-	-	-	-	-	-	-	-
13767	chromosome	-	-	DS7511493-86-FROM-2017-TE-13767-1-1_S86_contig18	938	27.6119	00a4f25aa619a7113aeeef28a6d51923	incomplete	-	-	-	-	-	-	-	-	-	-	-	-	-	-	-
13767	chromosome	-	-	DS7511493-86-FROM-2017-TE-13767-1-1_S86_contig19	917	24.4275	af7ef7c0d34da8854f228293319c8eb3	incomplete	-	-	-	-	-	-	-	-	-	-	-	-	-	-	-
13767	chromosome	-	-	DS7511493-86-FROM-2017-TE-13767-1-1_S86_contig20	842	25.772	8a40446bd5a5c91064acb62bd7f32e1f	incomplete	-	-	-	-	-	-	-	-	-	-	-	-	-	-	-
13767	chromosome	-	-	DS7511493-86-FROM-2017-TE-13767-1-1_S86_contig21	818	28.6064	7345e8af49b053abe960c451358dcded	incomplete	-	-	-	-	-	-	-	-	-	-	-	-	-	-	-
13767	chromosome	-	-	DS7511493-86-FROM-2017-TE-13767-1-1_S86_contig22	809	28.5538	f642a71026b2c8677ac5206369e4ead1	incomplete	-	-	-	-	-	-	-	-	-	-	-	-	-	-	-
13767	chromosome	-	-	DS7511493-86-FROM-2017-TE-13767-1-1_S86_contig23	771	23.6057	f982f9019984d8665d7f9c085a0c5a0b	incomplete	-	-	-	-	-	-	-	-	-	-	-	-	-	-	-
13767	chromosome	-	-	DS7511493-86-FROM-2017-TE-13767-1-1_S86_contig24	703	23.1863	bb36a046437f21ea2d385cec4cb0be46	incomplete	-	-	-	-	-	-	-	-	-	-	-	-	-	-	-
13767	chromosome	-	-	DS7511493-86-FROM-2017-TE-13767-1-1_S86_contig25	655	28.855	ed0bd792fcd7f6622de13aae74281517	incomplete	-	-	-	-	-	-	-	-	-	-	-	-	-	-	-
13767	chromosome	-	-	DS7511493-86-FROM-2017-TE-13767-1-1_S86_contig26	374	64.7059	88a156badbb8df67d93e50940ba33649	incomplete	-	-	-	-	-	-	-	-	-	-	-	-	-	-	-
13767	chromosome	-	-	DS7511493-86-FROM-2017-TE-13767-1-1_S86_contig27	367	24.2507	ce7e3edf16408d2ef425157ecb577cdf	incomplete	-	-	-	-	-	-	-	-	-	-	-	-	-	-	-
13767	chromosome	-	-	DS7511493-86-FROM-2017-TE-13767-1-1_S86_contig28	347	27.0893	813a01f7ff08ce223c63856b54089cb3	incomplete	-	-	-	-	-	-	-	-	-	-	-	-	-	-	-
13767	chromosome	-	-	DS7511493-86-FROM-2017-TE-13767-1-1_S86_contig29	317	22.7129	2136d72f39de47c8ca89a89a958808a7	incomplete	-	-	-	-	-	-	-	-	-	-	-	-	-	-	-
13767	chromosome	-	-	DS7511493-86-FROM-2017-TE-13767-1-1_S86_contig30	312	29.8077	d444460949621aec773bcf8e90cacd2a	incomplete	-	-	-	-	-	-	-	-	-	-	-	-	-	-	-
13767	chromosome	-	-	DS7511493-86-FROM-2017-TE-13767-1-1_S86_contig31	306	65.0327	306ac470424dac47046a7e7dde8232f4	incomplete	-	-	-	-	-	-	-	-	-	-	-	-	-	-	-
13767	chromosome	-	-	DS7511493-86-FROM-2017-TE-13767-1-1_S86_contig32	287	32.0557	45e99b094dd11ac65c6a3276d0c7e333	incomplete	-	-	-	-	-	-	-	-	-	-	-	-	-	-	-
13767	chromosome	-	-	DS7511493-86-FROM-2017-TE-13767-1-1_S86_contig33	280	38.2143	60428ea9e022372a7379fd2c88f31028	incomplete	-	-	-	-	-	-	-	-	-	-	-	-	-	-	-
13767	chromosome	-	-	DS7511493-86-FROM-2017-TE-13767-1-1_S86_contig34	274	36.8613	dbfa50648de39760cba614260f843d56	incomplete	-	-	-	-	-	-	-	-	-	-	-	-	-	-	-
13767	chromosome	-	-	DS7511493-86-FROM-2017-TE-13767-1-1_S86_contig35	266	31.203	ba4dfc51de3de3c8c5db1140e96e83b8	incomplete	-	-	-	-	-	-	-	-	-	-	-	-	-	-	-
13767	chromosome	-	-	DS7511493-86-FROM-2017-TE-13767-1-1_S86_contig36	260	35	c9dd7c6603a57364fc19843b135983d2	incomplete	-	-	-	-	-	-	-	-	-	-	-	-	-	-	-
13767	chromosome	-	-	DS7511493-86-FROM-2017-TE-13767-1-1_S86_contig37	256	24.2188	1c6a43f6683affc19b0949cd7bdc6f63	incomplete	-	-	-	-	-	-	-	-	-	-	-	-	-	-	-
13767	chromosome	-	-	DS7511493-86-FROM-2017-TE-13767-1-1_S86_contig38	255	27.8431	109979356f3ebb5857feb5d2c0db6dfd	incomplete	-	-	-	-	-	-	-	-	-	-	-	-	-	-	-
13767	chromosome	-	-	DS7511493-86-FROM-2017-TE-13767-1-1_S86_contig39	254	72.4409	da53bac03c88b852b720cca709a3e813	incomplete	-	-	-	-	-	-	-	-	-	-	-	-	-	-	-
13767	chromosome	-	-	DS7511493-86-FROM-2017-TE-13767-1-1_S86_contig40	254	32.6772	13070185313dcd0ce4dfa9039802c7c7	incomplete	-	-	-	-	-	-	-	-	-	-	-	-	-	-	-
13767	chromosome	-	-	DS7511493-86-FROM-2017-TE-13767-1-1_S86_contig41	252	50	70a56107b1b6b5f6c311e61b61334313	incomplete	-	-	-	-	-	-	-	-	-	-	-	-	-	-	-
13767	chromosome	-	-	DS7511493-86-FROM-2017-TE-13767-1-1_S86_contig42	251	55.3785	cec6a2573594b7ea8e191695e2f6c711	incomplete	-	-	-	-	-	-	-	-	-	-	-	-	-	-	-
13767	chromosome	-	-	DS7511493-86-FROM-2017-TE-13767-1-1_S86_contig43	251	30.2789	43930b1724d620b7e149b65ee5298713	incomplete	-	-	-	-	-	-	-	-	-	-	-	-	-	-	-
13767	chromosome	-	-	DS7511493-86-FROM-2017-TE-13767-1-1_S86_contig44	247	68.0162	11f9130349d04069fd3133064647cd19	incomplete	-	-	-	-	-	-	-	-	-	-	-	-	-	-	-
13767	chromosome	-	-	DS7511493-86-FROM-2017-TE-13767-1-1_S86_contig45	245	30.2041	4ffc922b97f62a5c32f97bb3953013eb	incomplete	-	-	-	-	-	-	-	-	-	-	-	-	-	-	-
13767	chromosome	-	-	DS7511493-86-FROM-2017-TE-13767-1-1_S86_contig46	242	32.6446	19b50de5d77d840ba52d6d6983efeafd	incomplete	-	-	-	-	-	-	-	-	-	-	-	-	-	-	-
13767	chromosome	-	-	DS7511493-86-FROM-2017-TE-13767-1-1_S86_contig47	241	35.2697	5d7fe4289039dda293f2b9220598297b	incomplete	-	-	-	-	-	-	-	-	-	-	-	-	-	-	-
13767	chromosome	-	-	DS7511493-86-FROM-2017-TE-13767-1-1_S86_contig48	239	26.3598	bbeaf1c1e5c128b61cda57ad5e204fa2	incomplete	-	-	-	-	-	-	-	-	-	-	-	-	-	-	-
13767	chromosome	-	-	DS7511493-86-FROM-2017-TE-13767-1-1_S86_contig49	238	38.2353	5a1f86dc5f239bd68826839b76e4a4bf	incomplete	-	-	-	-	-	-	-	-	-	-	-	-	-	-	-
13767	chromosome	-	-	DS7511493-86-FROM-2017-TE-13767-1-1_S86_contig50	236	62.7119	43ee8c26abbe818af58a5f8dbd03f52a	incomplete	-	-	-	-	-	-	-	-	-	-	-	-	-	-	-
13767	chromosome	-	-	DS7511493-86-FROM-2017-TE-13767-1-1_S86_contig51	235	42.1277	d07e690451c151f717c87c5b50972f1a	incomplete	-	-	-	-	-	-	-	-	-	-	-	-	-	-	-
13767	chromosome	-	-	DS7511493-86-FROM-2017-TE-13767-1-1_S86_contig52	234	30.3419	7d1c0aac8e979bdf173099eb78c683af	incomplete	-	-	-	-	-	-	-	-	-	-	-	-	-	-	-
13767	chromosome	-	-	DS7511493-86-FROM-2017-TE-13767-1-1_S86_contig53	233	65.2361	9781af9c270f8fad16ddc232ab8b6a75	incomplete	-	-	-	-	-	-	-	-	-	-	-	-	-	-	-
13767	chromosome	-	-	DS7511493-86-FROM-2017-TE-13767-1-1_S86_contig54	232	27.5862	355d61e13d1e04facbf6e2c3a2c04b0f	incomplete	-	-	-	-	-	-	-	-	-	-	-	-	-	-	-
13767	chromosome	-	-	DS7511493-86-FROM-2017-TE-13767-1-1_S86_contig55	231	34.632	151dc68babf57d386de2132759673045	incomplete	-	-	-	-	-	-	-	-	-	-	-	-	-	-	-
13767	chromosome	-	-	DS7511493-86-FROM-2017-TE-13767-1-1_S86_contig56	231	33.7662	7bd129673cabe66e0cfba9fc7ca39e1e	incomplete	-	-	-	-	-	-	-	-	-	-	-	-	-	-	-
13767	chromosome	-	-	DS7511493-86-FROM-2017-TE-13767-1-1_S86_contig57	229	69.869	6daae7b5e98068317edfe8bab81e5c7e	incomplete	-	-	-	-	-	-	-	-	-	-	-	-	-	-	-
13767	chromosome	-	-	DS7511493-86-FROM-2017-TE-13767-1-1_S86_contig58	229	39.3013	4ebf755d917b36c03975308e8b6ab413	incomplete	-	-	-	-	-	-	-	-	-	-	-	-	-	-	-
13767	chromosome	-	-	DS7511493-86-FROM-2017-TE-13767-1-1_S86_contig59	228	66.6667	6b670ca08ead4599fec76d927f392688	incomplete	-	-	-	-	-	-	-	-	-	-	-	-	-	-	-
13767	chromosome	-	-	DS7511493-86-FROM-2017-TE-13767-1-1_S86_contig60	210	49.0476	bcdfbdc90c2688d86e1a388493539a91	incomplete	-	-	-	-	-	-	-	-	-	-	-	-	-	-	-
13768	chromosome	-	-	DS7511489-85-FROM-2017-TE-13768-1-1_S85_contig1	310284	30.3999	f18b3e42b12bca7eea6ba8ca0d049c49	incomplete	-	-	-	-	-	-	-	-	-	-	-	-	-	-	-
13768	chromosome	-	-	DS7511489-85-FROM-2017-TE-13768-1-1_S85_contig2	299051	30.8305	0aa034c0a331913d0a03f06a0ad68670	circular	-	-	-	-	-	-	-	-	-	-	-	-	-	-	-
13768	chromosome	-	-	DS7511489-85-FROM-2017-TE-13768-1-1_S85_contig3	274116	29.7932	366859450aa731ad305f1ab982bda0d6	incomplete	-	-	-	-	-	-	-	-	-	-	-	-	-	-	-
13768	chromosome	-	-	DS7511489-85-FROM-2017-TE-13768-1-1_S85_contig4	179435	31.4086	ccf026bb00ba6928e3de1127588297cb	incomplete	-	-	-	-	-	-	-	-	-	-	-	-	-	-	-
13768	chromosome	-	-	DS7511489-85-FROM-2017-TE-13768-1-1_S85_contig5	160528	30.1897	e1fa8a9edf96d34e1b4b2427beebc7d1	incomplete	-	-	-	-	-	-	-	-	-	-	-	-	-	-	-
13768	chromosome	-	-	DS7511489-85-FROM-2017-TE-13768-1-1_S85_contig6	120482	29.7098	fb29dba0f1c18c79831458ee294659e8	incomplete	-	-	-	-	-	-	-	-	-	-	-	-	-	-	-
13768	plasmid	AG887	AQ943	DS7511489-85-FROM-2017-TE-13768-1-1_S85_contig7	103362	30.4087	4deedae64b1af5121180c7566d93f121	incomplete	-	-	-	-	-	-	-	-	-	CP023447	0.00969064	Campylobacter jejuni	-	-	-
13768	chromosome	-	-	DS7511489-85-FROM-2017-TE-13768-1-1_S85_contig8	90715	29.6985	5726a4cbe5b81a08adb381c6c6349498	incomplete	-	-	-	-	-	-	-	-	-	-	-	-	-	-	-
13768	chromosome	-	-	DS7511489-85-FROM-2017-TE-13768-1-1_S85_contig9	80628	30.4237	b8a45c9bb2504306320fd0ac9e589254	incomplete	-	-	-	-	-	-	-	-	-	-	-	-	-	-	-
13768	plasmid	AE190	-	DS7511489-85-FROM-2017-TE-13768-1-1_S85_contig10	14924	26.2731	984d062e85be8dcd630c23de4145349f	incomplete	-	-	-	-	-	-	-	-	-	CP025282	0.0448759	Campylobacter coli	-	-	-
13768	chromosome	-	-	DS7511489-85-FROM-2017-TE-13768-1-1_S85_contig11	11457	30.357	dd2fe5b73bb2789fb59819c54a6dfd7f	incomplete	-	-	-	-	-	-	-	-	-	-	-	-	-	-	-
13768	plasmid	AE190	-	DS7511489-85-FROM-2017-TE-13768-1-1_S85_contig12	11192	23.6866	50e7603feb1089f3524811bb2b3b9841	incomplete	-	-	-	-	-	-	-	-	-	CP025282	0.0448759	Campylobacter coli	-	-	-
13768	chromosome	-	-	DS7511489-85-FROM-2017-TE-13768-1-1_S85_contig13	10317	28.2059	6032e108be7d3da08c20a7fe2d20c02a	incomplete	-	-	-	-	-	-	-	-	-	-	-	-	-	-	-
13768	chromosome	-	-	DS7511489-85-FROM-2017-TE-13768-1-1_S85_contig14	2680	26.2687	47fca9dddd9e4216e74b03453236dbbb	incomplete	-	-	-	-	-	-	-	-	-	-	-	-	-	-	-
13768	chromosome	-	-	DS7511489-85-FROM-2017-TE-13768-1-1_S85_contig15	2311	29.1649	fd4ffe88a99713e6fa2a7fb761e392bb	incomplete	-	-	-	-	-	-	-	-	-	-	-	-	-	-	-
13768	plasmid	AE190	-	DS7511489-85-FROM-2017-TE-13768-1-1_S85_contig16	1858	28.2562	e8c2d4cfe2456542d53cf9c797a9c6d4	incomplete	-	-	-	-	-	-	-	-	-	CP025282	0.0448759	Campylobacter coli	-	-	-
13768	plasmid	AE190	-	DS7511489-85-FROM-2017-TE-13768-1-1_S85_contig17	1690	25.7988	4ea58c3f7c7bbe6257160bf6a99055df	incomplete	-	-	-	-	-	-	-	-	-	CP025282	0.0448759	Campylobacter coli	-	-	-
13768	chromosome	-	-	DS7511489-85-FROM-2017-TE-13768-1-1_S85_contig18	1494	23.6948	f1c110dea57cfb7037b11f8c45807152	incomplete	-	-	-	-	-	-	-	-	-	-	-	-	-	-	-
13768	chromosome	-	-	DS7511489-85-FROM-2017-TE-13768-1-1_S85_contig19	1214	36.4909	3f6332038501aabe95ab57e514fc060b	incomplete	-	-	-	-	-	-	-	-	-	-	-	-	-	-	-
13768	chromosome	-	-	DS7511489-85-FROM-2017-TE-13768-1-1_S85_contig20	1094	32.4497	1f1f80dfabb8637292272fd7562d5ac4	incomplete	-	-	-	-	-	-	-	-	-	-	-	-	-	-	-
13768	plasmid	AE190	-	DS7511489-85-FROM-2017-TE-13768-1-1_S85_contig21	1049	28.408	3f1e23e8a2cc38d3074433190bff5591	incomplete	-	-	-	-	-	-	-	-	-	CP025282	0.0448759	Campylobacter coli	-	-	-
13768	chromosome	-	-	DS7511489-85-FROM-2017-TE-13768-1-1_S85_contig22	1032	29.6512	1727726427f74bea1fccb3651e280f1d	incomplete	-	-	-	-	-	-	-	-	-	-	-	-	-	-	-
13768	chromosome	-	-	DS7511489-85-FROM-2017-TE-13768-1-1_S85_contig23	1003	31.1067	a60d2ff76609a436da3299d14c8d2f54	incomplete	-	-	-	-	-	-	-	-	-	-	-	-	-	-	-
13768	chromosome	-	-	DS7511489-85-FROM-2017-TE-13768-1-1_S85_contig24	980	29.6939	ff02b78fcb8550f1adc3cc1f49b43c37	incomplete	-	-	-	-	-	-	-	-	-	-	-	-	-	-	-
13768	chromosome	-	-	DS7511489-85-FROM-2017-TE-13768-1-1_S85_contig25	814	31.4496	eabd25057df1e16fdd39befb35afc818	incomplete	-	-	-	-	-	-	-	-	-	-	-	-	-	-	-
13768	chromosome	-	-	DS7511489-85-FROM-2017-TE-13768-1-1_S85_contig26	804	38.806	10c064a0d8f93d10fee886b190f59485	incomplete	-	-	-	-	-	-	-	-	-	-	-	-	-	-	-
13768	chromosome	-	-	DS7511489-85-FROM-2017-TE-13768-1-1_S85_contig27	695	30.3597	a7c2b1043532a5e75fb642ee1b344b13	incomplete	-	-	-	-	-	-	-	-	-	-	-	-	-	-	-
13768	chromosome	-	-	DS7511489-85-FROM-2017-TE-13768-1-1_S85_contig28	410	28.2927	19809d48729b866633c073e694da1338	incomplete	-	-	-	-	-	-	-	-	-	-	-	-	-	-	-
13768	chromosome	-	-	DS7511489-85-FROM-2017-TE-13768-1-1_S85_contig29	407	26.7813	73496a0afec0c44b74b7dc42fac4f65e	incomplete	-	-	-	-	-	-	-	-	-	-	-	-	-	-	-
13768	chromosome	-	-	DS7511489-85-FROM-2017-TE-13768-1-1_S85_contig30	407	27.027	2c7090f757d875257c6234f9f9fa7797	incomplete	-	-	-	-	-	-	-	-	-	-	-	-	-	-	-
13768	chromosome	-	-	DS7511489-85-FROM-2017-TE-13768-1-1_S85_contig31	351	24.7863	fec801428960439667a3a13f3f2e4d75	incomplete	-	-	-	-	-	-	-	-	-	-	-	-	-	-	-
13768	chromosome	-	-	DS7511489-85-FROM-2017-TE-13768-1-1_S85_contig32	350	32.2857	f01dec4f51578229abd7fe4f67b9a7ab	incomplete	-	-	-	-	-	-	-	-	-	-	-	-	-	-	-
13768	chromosome	-	-	DS7511489-85-FROM-2017-TE-13768-1-1_S85_contig33	347	27.0893	3ef2f2f754a208da55a992a59f0a37b4	incomplete	-	-	-	-	-	-	-	-	-	-	-	-	-	-	-
13768	chromosome	-	-	DS7511489-85-FROM-2017-TE-13768-1-1_S85_contig34	346	30.3468	4b1b205d142c23a232323e33bfe95119	incomplete	-	-	-	-	-	-	-	-	-	-	-	-	-	-	-
13768	chromosome	-	-	DS7511489-85-FROM-2017-TE-13768-1-1_S85_contig35	323	20.743	b2cfd20e51639530ca10ec9417e4aabc	incomplete	-	-	-	-	-	-	-	-	-	-	-	-	-	-	-
13768	chromosome	-	-	DS7511489-85-FROM-2017-TE-13768-1-1_S85_contig36	320	24.6875	0e0284c1aeeafb8e08449b8068fd7bc5	incomplete	-	-	-	-	-	-	-	-	-	-	-	-	-	-	-
13768	chromosome	-	-	DS7511489-85-FROM-2017-TE-13768-1-1_S85_contig37	279	35.8423	0a337e7b08a3e1a326a7ead2c0c80411	incomplete	-	-	-	-	-	-	-	-	-	-	-	-	-	-	-
13768	chromosome	-	-	DS7511489-85-FROM-2017-TE-13768-1-1_S85_contig38	277	36.8231	b74f0d74c1a4ac768ba69ad1975b1123	incomplete	-	-	-	-	-	-	-	-	-	-	-	-	-	-	-
13768	chromosome	-	-	DS7511489-85-FROM-2017-TE-13768-1-1_S85_contig39	268	38.806	466ca9dea957a172712f5a8e96d5eae5	incomplete	-	-	-	-	-	-	-	-	-	-	-	-	-	-	-
13768	chromosome	-	-	DS7511489-85-FROM-2017-TE-13768-1-1_S85_contig40	265	37.7358	0cf018b09da8a1c9337d1b363ca59178	incomplete	-	-	-	-	-	-	-	-	-	-	-	-	-	-	-
13768	chromosome	-	-	DS7511489-85-FROM-2017-TE-13768-1-1_S85_contig41	264	32.197	d3187da7b55516e384ffce56a8918bbe	incomplete	-	-	-	-	-	-	-	-	-	-	-	-	-	-	-
13768	chromosome	-	-	DS7511489-85-FROM-2017-TE-13768-1-1_S85_contig42	257	26.07	2824af8f8b7181b5352c6597338b6570	incomplete	-	-	-	-	-	-	-	-	-	-	-	-	-	-	-
13768	chromosome	-	-	DS7511489-85-FROM-2017-TE-13768-1-1_S85_contig43	255	36.8627	cc57317d73335a92ac2878a437bedbbf	incomplete	-	-	-	-	-	-	-	-	-	-	-	-	-	-	-
13768	chromosome	-	-	DS7511489-85-FROM-2017-TE-13768-1-1_S85_contig44	254	32.2835	8e1f392615e8bed8c0c39d8b4cf772a2	incomplete	-	-	-	-	-	-	-	-	-	-	-	-	-	-	-
13768	chromosome	-	-	DS7511489-85-FROM-2017-TE-13768-1-1_S85_contig45	253	27.2727	b9403f30f4961961bea2d0590882a51b	incomplete	-	-	-	-	-	-	-	-	-	-	-	-	-	-	-
13768	chromosome	-	-	DS7511489-85-FROM-2017-TE-13768-1-1_S85_contig46	247	32.3887	6c6dbb2910e566db981f0798c22dbe92	incomplete	-	-	-	-	-	-	-	-	-	-	-	-	-	-	-
13768	chromosome	-	-	DS7511489-85-FROM-2017-TE-13768-1-1_S85_contig47	246	33.3333	2d5e06a33e4f99b13b5dca9eff47b9e7	incomplete	-	-	-	-	-	-	-	-	-	-	-	-	-	-	-
13768	chromosome	-	-	DS7511489-85-FROM-2017-TE-13768-1-1_S85_contig48	245	34.6939	1409128e42bd9f7bf9267d43b89629ca	incomplete	-	-	-	-	-	-	-	-	-	-	-	-	-	-	-
13768	chromosome	-	-	DS7511489-85-FROM-2017-TE-13768-1-1_S85_contig49	244	21.3115	51b8ef449977da1bd309fd8bec0fc488	incomplete	-	-	-	-	-	-	-	-	-	-	-	-	-	-	-
13768	chromosome	-	-	DS7511489-85-FROM-2017-TE-13768-1-1_S85_contig50	242	37.6033	d5a33a64036994a4cc1b52da7404e547	incomplete	-	-	-	-	-	-	-	-	-	-	-	-	-	-	-
13768	chromosome	-	-	DS7511489-85-FROM-2017-TE-13768-1-1_S85_contig51	242	42.1488	ec7765add30609e7307a0f8d28829308	incomplete	-	-	-	-	-	-	-	-	-	-	-	-	-	-	-
13768	chromosome	-	-	DS7511489-85-FROM-2017-TE-13768-1-1_S85_contig52	241	34.0249	c011136630cf596f443d7ddeb2bd9ffe	incomplete	-	-	-	-	-	-	-	-	-	-	-	-	-	-	-
13768	chromosome	-	-	DS7511489-85-FROM-2017-TE-13768-1-1_S85_contig53	240	35.8333	6dbd4e012a338f334f975abc9fe8ccb7	incomplete	-	-	-	-	-	-	-	-	-	-	-	-	-	-	-
13768	chromosome	-	-	DS7511489-85-FROM-2017-TE-13768-1-1_S85_contig54	238	41.5966	9cdcfe549f40eec9398feecda9cd2131	incomplete	-	-	-	-	-	-	-	-	-	-	-	-	-	-	-
13768	chromosome	-	-	DS7511489-85-FROM-2017-TE-13768-1-1_S85_contig55	235	67.6596	d5420d4e42e7df9c2858f5c800d81de5	incomplete	-	-	-	-	-	-	-	-	-	-	-	-	-	-	-
13768	chromosome	-	-	DS7511489-85-FROM-2017-TE-13768-1-1_S85_contig56	234	58.9744	f86f2f511a42278eb3bd1ece8722bf8a	incomplete	-	-	-	-	-	-	-	-	-	-	-	-	-	-	-
13768	chromosome	-	-	DS7511489-85-FROM-2017-TE-13768-1-1_S85_contig57	233	51.9313	b532b2394cdaa945b65f37a67a311e21	incomplete	-	-	-	-	-	-	-	-	-	-	-	-	-	-	-
13768	chromosome	-	-	DS7511489-85-FROM-2017-TE-13768-1-1_S85_contig58	233	34.3348	aef8fcccccb906d2a35991a935d6853f	incomplete	-	-	-	-	-	-	-	-	-	-	-	-	-	-	-
13768	chromosome	-	-	DS7511489-85-FROM-2017-TE-13768-1-1_S85_contig59	233	42.9185	ea07a561f23ef8c686174d4bba59552e	incomplete	-	-	-	-	-	-	-	-	-	-	-	-	-	-	-
13768	chromosome	-	-	DS7511489-85-FROM-2017-TE-13768-1-1_S85_contig60	232	71.9828	374c109751c20b47997a5df4a38299ba	incomplete	-	-	-	-	-	-	-	-	-	-	-	-	-	-	-
13768	chromosome	-	-	DS7511489-85-FROM-2017-TE-13768-1-1_S85_contig61	231	32.9004	94a0379d4ad5f5b3ef6708075b197d0a	incomplete	-	-	-	-	-	-	-	-	-	-	-	-	-	-	-
13768	chromosome	-	-	DS7511489-85-FROM-2017-TE-13768-1-1_S85_contig62	231	29.8701	398e68f44c3288be5b9a8268cd21a71c	incomplete	-	-	-	-	-	-	-	-	-	-	-	-	-	-	-
13768	chromosome	-	-	DS7511489-85-FROM-2017-TE-13768-1-1_S85_contig63	231	49.7835	1812373e65a8138990ca600cbfb4528f	incomplete	-	-	-	-	-	-	-	-	-	-	-	-	-	-	-
13768	chromosome	-	-	DS7511489-85-FROM-2017-TE-13768-1-1_S85_contig64	230	31.7391	aff1af74a64e2a4b7c87319b4a5b1bd5	incomplete	-	-	-	-	-	-	-	-	-	-	-	-	-	-	-
13768	chromosome	-	-	DS7511489-85-FROM-2017-TE-13768-1-1_S85_contig65	229	24.8908	70a3df8cc894d7de89d30db5fe5faee5	incomplete	-	-	-	-	-	-	-	-	-	-	-	-	-	-	-
13768	chromosome	-	-	DS7511489-85-FROM-2017-TE-13768-1-1_S85_contig66	228	55.7018	72b15651b01e7aa55f7e16af9fdd623e	incomplete	-	-	-	-	-	-	-	-	-	-	-	-	-	-	-
13768	chromosome	-	-	DS7511489-85-FROM-2017-TE-13768-1-1_S85_contig67	228	21.9298	bedb0807170800c2eaae1b4c9acfa339	incomplete	-	-	-	-	-	-	-	-	-	-	-	-	-	-	-
13769	chromosome	-	-	DS7511485-84-FROM-2017-TE-13769-1-1_S84_contig1	739224	30.3974	2ccad3cde2e907c2f9ee300bf0dc6fce	incomplete	-	-	-	-	-	-	-	-	-	-	-	-	-	-	-
13769	chromosome	-	-	DS7511485-84-FROM-2017-TE-13769-1-1_S84_contig2	310434	30.3962	a7de1d3bc2937343d58c4d25bd8ae52d	incomplete	-	-	-	-	-	-	-	-	-	-	-	-	-	-	-
13769	chromosome	-	-	DS7511485-84-FROM-2017-TE-13769-1-1_S84_contig3	179439	31.4079	ebd56fe713f9a9c0e56770bf2b7566de	incomplete	-	-	-	-	-	-	-	-	-	-	-	-	-	-	-
13769	chromosome	-	-	DS7511485-84-FROM-2017-TE-13769-1-1_S84_contig4	130823	29.5904	27d94eb4c5fa67c2065ba43430a0d69d	incomplete	-	-	-	-	-	-	-	-	-	-	-	-	-	-	-
13769	plasmid	AG887	AQ943	DS7511485-84-FROM-2017-TE-13769-1-1_S84_contig5	103353	30.4074	6937db44a52dac9e5c0120e69c6a8c01	incomplete	-	-	-	-	-	-	-	-	-	CP023447	0.00969064	Campylobacter jejuni	-	-	-
13769	chromosome	-	-	DS7511485-84-FROM-2017-TE-13769-1-1_S84_contig6	90715	29.6985	5726a4cbe5b81a08adb381c6c6349498	incomplete	-	-	-	-	-	-	-	-	-	-	-	-	-	-	-
13769	chromosome	-	-	DS7511485-84-FROM-2017-TE-13769-1-1_S84_contig7	80628	30.4237	44aac6382049707e48ac5b78a1911411	incomplete	-	-	-	-	-	-	-	-	-	-	-	-	-	-	-
13769	plasmid	AE190	-	DS7511485-84-FROM-2017-TE-13769-1-1_S84_contig8	14924	26.2731	984d062e85be8dcd630c23de4145349f	incomplete	-	-	-	-	-	-	-	-	-	CP025282	0.0450347	Campylobacter coli	-	-	-
13769	chromosome	-	-	DS7511485-84-FROM-2017-TE-13769-1-1_S84_contig9	11229	30.5192	a406a7a842662a3653b263057a82c6da	incomplete	-	-	-	-	-	-	-	-	-	-	-	-	-	-	-
13769	plasmid	AE190	-	DS7511485-84-FROM-2017-TE-13769-1-1_S84_contig10	11192	23.6955	11f24b6c928dc28ed0d730f86af67c21	incomplete	-	-	-	-	-	-	-	-	-	CP025282	0.0450347	Campylobacter coli	-	-	-
13769	chromosome	-	-	DS7511485-84-FROM-2017-TE-13769-1-1_S84_contig11	2680	26.2313	cf3fec46e973d99bd48dffb07a3b77f7	incomplete	-	-	-	-	-	-	-	-	-	-	-	-	-	-	-
13769	chromosome	-	-	DS7511485-84-FROM-2017-TE-13769-1-1_S84_contig12	2311	29.1649	fd4ffe88a99713e6fa2a7fb761e392bb	incomplete	-	-	-	-	-	-	-	-	-	-	-	-	-	-	-
13769	plasmid	AE190	-	DS7511485-84-FROM-2017-TE-13769-1-1_S84_contig13	1858	28.2562	e8c2d4cfe2456542d53cf9c797a9c6d4	incomplete	-	-	-	-	-	-	-	-	-	CP025282	0.0450347	Campylobacter coli	-	-	-
13769	plasmid	AE190	-	DS7511485-84-FROM-2017-TE-13769-1-1_S84_contig14	1690	25.3254	4a2894fa1bfbe253f10c53a23806a1d4	incomplete	-	-	-	-	-	-	-	-	-	CP025282	0.0450347	Campylobacter coli	-	-	-
13769	chromosome	-	-	DS7511485-84-FROM-2017-TE-13769-1-1_S84_contig15	1450	23.7241	55825bd9ec876372aff7202360de080f	incomplete	-	-	-	-	-	-	-	-	-	-	-	-	-	-	-
13769	chromosome	-	-	DS7511485-84-FROM-2017-TE-13769-1-1_S84_contig16	1214	36.4909	8f42da75ca4e1dea18d9a2671bb9c01b	incomplete	-	-	-	-	-	-	-	-	-	-	-	-	-	-	-
13769	chromosome	-	-	DS7511485-84-FROM-2017-TE-13769-1-1_S84_contig17	1032	29.6512	1727726427f74bea1fccb3651e280f1d	incomplete	-	-	-	-	-	-	-	-	-	-	-	-	-	-	-
13769	chromosome	-	-	DS7511485-84-FROM-2017-TE-13769-1-1_S84_contig18	1003	31.1067	b889fc594704fbc6e625b69ab8f69117	incomplete	-	-	-	-	-	-	-	-	-	-	-	-	-	-	-
13769	chromosome	-	-	DS7511485-84-FROM-2017-TE-13769-1-1_S84_contig19	980	29.6939	ff02b78fcb8550f1adc3cc1f49b43c37	incomplete	-	-	-	-	-	-	-	-	-	-	-	-	-	-	-
13769	chromosome	-	-	DS7511485-84-FROM-2017-TE-13769-1-1_S84_contig20	814	31.4496	eabd25057df1e16fdd39befb35afc818	incomplete	-	-	-	-	-	-	-	-	-	-	-	-	-	-	-
13769	chromosome	-	-	DS7511485-84-FROM-2017-TE-13769-1-1_S84_contig21	804	39.1791	4b3020c0ac9d0d2ab7e6fd0dd3e01690	incomplete	-	-	-	-	-	-	-	-	-	-	-	-	-	-	-
13769	chromosome	-	-	DS7511485-84-FROM-2017-TE-13769-1-1_S84_contig22	695	30.3597	a7c2b1043532a5e75fb642ee1b344b13	incomplete	-	-	-	-	-	-	-	-	-	-	-	-	-	-	-
13769	chromosome	-	-	DS7511485-84-FROM-2017-TE-13769-1-1_S84_contig23	637	30.6122	a532a3194173876162f499d9b92cd39d	incomplete	-	-	-	-	-	-	-	-	-	-	-	-	-	-	-
13769	chromosome	-	-	DS7511485-84-FROM-2017-TE-13769-1-1_S84_contig24	477	24.9476	dadb1b40b5324cb3636abf1376d73411	incomplete	-	-	-	-	-	-	-	-	-	-	-	-	-	-	-
13769	chromosome	-	-	DS7511485-84-FROM-2017-TE-13769-1-1_S84_contig25	438	34.0183	08186eb8a82c2cf0370e89efc47f201d	incomplete	-	-	-	-	-	-	-	-	-	-	-	-	-	-	-
13769	chromosome	-	-	DS7511485-84-FROM-2017-TE-13769-1-1_S84_contig26	407	26.7813	06e4639a609047ce4152126db6fc697d	incomplete	-	-	-	-	-	-	-	-	-	-	-	-	-	-	-
13769	chromosome	-	-	DS7511485-84-FROM-2017-TE-13769-1-1_S84_contig27	407	27.027	5ae3f40923ff58f6c6581543ad52987a	incomplete	-	-	-	-	-	-	-	-	-	-	-	-	-	-	-
13769	chromosome	-	-	DS7511485-84-FROM-2017-TE-13769-1-1_S84_contig28	406	34.4828	b90f33bf281d29ef9fd4736154909768	incomplete	-	-	-	-	-	-	-	-	-	-	-	-	-	-	-
13769	chromosome	-	-	DS7511485-84-FROM-2017-TE-13769-1-1_S84_contig29	351	24.7863	fec801428960439667a3a13f3f2e4d75	incomplete	-	-	-	-	-	-	-	-	-	-	-	-	-	-	-
13769	chromosome	-	-	DS7511485-84-FROM-2017-TE-13769-1-1_S84_contig30	347	27.0893	3ef2f2f754a208da55a992a59f0a37b4	incomplete	-	-	-	-	-	-	-	-	-	-	-	-	-	-	-
13769	chromosome	-	-	DS7511485-84-FROM-2017-TE-13769-1-1_S84_contig31	346	30.3468	4b1b205d142c23a232323e33bfe95119	incomplete	-	-	-	-	-	-	-	-	-	-	-	-	-	-	-
13769	chromosome	-	-	DS7511485-84-FROM-2017-TE-13769-1-1_S84_contig32	346	28.0347	38ec87778054bbf1e64561e56a561f76	incomplete	-	-	-	-	-	-	-	-	-	-	-	-	-	-	-
13769	chromosome	-	-	DS7511485-84-FROM-2017-TE-13769-1-1_S84_contig33	338	30.7692	c14d670f4d672e1fc8fe50292ccc5660	incomplete	-	-	-	-	-	-	-	-	-	-	-	-	-	-	-
13769	chromosome	-	-	DS7511485-84-FROM-2017-TE-13769-1-1_S84_contig34	323	20.743	b2cfd20e51639530ca10ec9417e4aabc	incomplete	-	-	-	-	-	-	-	-	-	-	-	-	-	-	-
13769	chromosome	-	-	DS7511485-84-FROM-2017-TE-13769-1-1_S84_contig35	320	24.6875	0e0284c1aeeafb8e08449b8068fd7bc5	incomplete	-	-	-	-	-	-	-	-	-	-	-	-	-	-	-
13769	chromosome	-	-	DS7511485-84-FROM-2017-TE-13769-1-1_S84_contig36	291	33.677	c66303c6cf1ec1c093789626f62a7cb1	incomplete	-	-	-	-	-	-	-	-	-	-	-	-	-	-	-
13769	chromosome	-	-	DS7511485-84-FROM-2017-TE-13769-1-1_S84_contig37	288	26.7361	649a0014d4d77abb926830cbd80b8d4c	incomplete	-	-	-	-	-	-	-	-	-	-	-	-	-	-	-
13769	chromosome	-	-	DS7511485-84-FROM-2017-TE-13769-1-1_S84_contig38	288	25	50ec16c775d7e85ab5fe03e216ec63ed	incomplete	-	-	-	-	-	-	-	-	-	-	-	-	-	-	-
13769	chromosome	-	-	DS7511485-84-FROM-2017-TE-13769-1-1_S84_contig39	262	38.5496	2c01e99f92952e51f44fe1980b9380ba	incomplete	-	-	-	-	-	-	-	-	-	-	-	-	-	-	-
13769	chromosome	-	-	DS7511485-84-FROM-2017-TE-13769-1-1_S84_contig40	262	32.8244	8d8ad840cdf2988732f833ce3528708d	incomplete	-	-	-	-	-	-	-	-	-	-	-	-	-	-	-
13769	chromosome	-	-	DS7511485-84-FROM-2017-TE-13769-1-1_S84_contig41	262	37.0229	ea8a5767ebb59eac0de29587ba9c45a3	incomplete	-	-	-	-	-	-	-	-	-	-	-	-	-	-	-
13769	chromosome	-	-	DS7511485-84-FROM-2017-TE-13769-1-1_S84_contig42	259	27.4131	256ef7e49af6449ef3b3c9cebafaeaa4	incomplete	-	-	-	-	-	-	-	-	-	-	-	-	-	-	-
13769	chromosome	-	-	DS7511485-84-FROM-2017-TE-13769-1-1_S84_contig43	254	32.2835	8f203843b9908d3d4534f0bf01f2be3c	incomplete	-	-	-	-	-	-	-	-	-	-	-	-	-	-	-
13769	chromosome	-	-	DS7511485-84-FROM-2017-TE-13769-1-1_S84_contig44	253	29.249	67908d8c63e1292451feb6b3f244c0a7	incomplete	-	-	-	-	-	-	-	-	-	-	-	-	-	-	-
13769	chromosome	-	-	DS7511485-84-FROM-2017-TE-13769-1-1_S84_contig45	253	27.2727	b9403f30f4961961bea2d0590882a51b	incomplete	-	-	-	-	-	-	-	-	-	-	-	-	-	-	-
13769	chromosome	-	-	DS7511485-84-FROM-2017-TE-13769-1-1_S84_contig46	253	37.9447	e624f89a5e586a993e92edad230620e2	incomplete	-	-	-	-	-	-	-	-	-	-	-	-	-	-	-
13769	chromosome	-	-	DS7511485-84-FROM-2017-TE-13769-1-1_S84_contig47	250	35.6	9792b07dedee029ed27886cf140352a7	incomplete	-	-	-	-	-	-	-	-	-	-	-	-	-	-	-
13769	chromosome	-	-	DS7511485-84-FROM-2017-TE-13769-1-1_S84_contig48	239	31.3808	bf6da76971d0f32fcc2738f093177c63	incomplete	-	-	-	-	-	-	-	-	-	-	-	-	-	-	-
13769	chromosome	-	-	DS7511485-84-FROM-2017-TE-13769-1-1_S84_contig49	239	42.6778	a900a3ffe900e4d7943471f4341e904f	incomplete	-	-	-	-	-	-	-	-	-	-	-	-	-	-	-
13769	chromosome	-	-	DS7511485-84-FROM-2017-TE-13769-1-1_S84_contig50	232	75.431	2d3f114d440fe798786dfe9bd4a4ba41	incomplete	-	-	-	-	-	-	-	-	-	-	-	-	-	-	-
13769	chromosome	-	-	DS7511485-84-FROM-2017-TE-13769-1-1_S84_contig51	231	64.0693	1f310c22506d945804bfd33b2b0243da	incomplete	-	-	-	-	-	-	-	-	-	-	-	-	-	-	-
13770	chromosome	-	-	DS7511481-83-FROM-2017-TE-13770-1-1_S83_contig1	457767	30.6125	a4091cf3476f47efe576ec7a4bb8e46a	incomplete	-	-	-	-	-	-	-	-	-	-	-	-	-	-	-
13770	chromosome	-	-	DS7511481-83-FROM-2017-TE-13770-1-1_S83_contig2	266428	31.8923	ba6fc6bbbd72b95754b418cd2a9c0c89	incomplete	-	-	-	-	-	-	-	-	-	-	-	-	-	-	-
13770	chromosome	-	-	DS7511481-83-FROM-2017-TE-13770-1-1_S83_contig3	205267	31.0235	47755f98678dcffa85d106dded5dc08b	incomplete	-	-	-	-	-	-	-	-	-	-	-	-	-	-	-
13770	chromosome	-	-	DS7511481-83-FROM-2017-TE-13770-1-1_S83_contig4	168432	31.1621	540575b40e5d6cb965ce809c6e55bd8d	incomplete	-	-	-	-	-	-	-	-	-	-	-	-	-	-	-
13770	chromosome	-	-	DS7511481-83-FROM-2017-TE-13770-1-1_S83_contig5	162869	31.6088	3f3a907ae1ac37c3afba9c0b156c4dc0	incomplete	-	-	-	-	-	-	-	-	-	-	-	-	-	-	-
13770	chromosome	-	-	DS7511481-83-FROM-2017-TE-13770-1-1_S83_contig6	130448	32.5731	5cefebadc13c2c3cc611e7da031ab61f	incomplete	-	-	-	-	-	-	-	-	-	-	-	-	-	-	-
13770	chromosome	-	-	DS7511481-83-FROM-2017-TE-13770-1-1_S83_contig7	106226	31.32	68f16cbdada402b7f8a4a1170a9cfa21	incomplete	-	-	-	-	-	-	-	-	-	-	-	-	-	-	-
13770	chromosome	-	-	DS7511481-83-FROM-2017-TE-13770-1-1_S83_contig8	82025	30.8772	8e0d5ccc353ee159c612b8fca2cb5bff	incomplete	-	-	-	-	-	-	-	-	-	-	-	-	-	-	-
13770	chromosome	-	-	DS7511481-83-FROM-2017-TE-13770-1-1_S83_contig9	52584	30.9904	508bf6a770ff1cceb0e8dfb95647e4a8	incomplete	-	-	-	-	-	-	-	-	-	-	-	-	-	-	-
13770	chromosome	-	-	DS7511481-83-FROM-2017-TE-13770-1-1_S83_contig10	45589	30.8145	fee946013e0159e7511c76c8ad251539	incomplete	-	-	-	-	-	-	-	-	-	-	-	-	-	-	-
13770	chromosome	-	-	DS7511481-83-FROM-2017-TE-13770-1-1_S83_contig11	9035	30.7582	da750ea1ae7499d3cedf75c7ca76b23c	incomplete	-	-	-	-	-	-	-	-	-	-	-	-	-	-	-
13770	chromosome	-	-	DS7511481-83-FROM-2017-TE-13770-1-1_S83_contig12	7423	30.2708	0e0752e2b6518adda4e0476a4cec5008	incomplete	-	-	-	-	-	-	-	-	-	-	-	-	-	-	-
13770	chromosome	-	-	DS7511481-83-FROM-2017-TE-13770-1-1_S83_contig13	7289	32.062	9370dcfa654c7aee58db74ec33280db4	incomplete	-	-	-	-	-	-	-	-	-	-	-	-	-	-	-
13770	chromosome	-	-	DS7511481-83-FROM-2017-TE-13770-1-1_S83_contig14	6515	40.9517	3d32fac5f5a2b098bf7441d23eafe948	incomplete	-	-	-	-	-	-	-	-	-	-	-	-	-	-	-
13770	chromosome	-	-	DS7511481-83-FROM-2017-TE-13770-1-1_S83_contig15	6172	31.1568	9853e4a778e405e3feec38b3fd06a59f	incomplete	-	-	-	-	-	-	-	-	-	-	-	-	-	-	-
13770	chromosome	-	-	DS7511481-83-FROM-2017-TE-13770-1-1_S83_contig16	2335	28.3512	f0b3febc33d060bf8beae4a80f0a304f	incomplete	-	-	-	-	-	-	-	-	-	-	-	-	-	-	-
13770	chromosome	-	-	DS7511481-83-FROM-2017-TE-13770-1-1_S83_contig17	2300	33.087	ded3a8855ba1d933138467edfff86d02	incomplete	-	-	-	-	-	-	-	-	-	-	-	-	-	-	-
13770	chromosome	-	-	DS7511481-83-FROM-2017-TE-13770-1-1_S83_contig18	2015	27.5931	63e38b345b81484d9c9ba9b99573c0d5	incomplete	-	-	-	-	-	-	-	-	-	-	-	-	-	-	-
13770	chromosome	-	-	DS7511481-83-FROM-2017-TE-13770-1-1_S83_contig19	1279	32.5254	724276f1b65b5fcd68f5dde344c4d0d7	incomplete	-	-	-	-	-	-	-	-	-	-	-	-	-	-	-
13770	chromosome	-	-	DS7511481-83-FROM-2017-TE-13770-1-1_S83_contig20	955	29.2147	ba15f6fcbbb1da0e19a8f7c4719c52cc	incomplete	-	-	-	-	-	-	-	-	-	-	-	-	-	-	-
13770	chromosome	-	-	DS7511481-83-FROM-2017-TE-13770-1-1_S83_contig21	905	28.8398	e11192af034cfc7dc7a33371e0a3ffdf	incomplete	-	-	-	-	-	-	-	-	-	-	-	-	-	-	-
13770	chromosome	-	-	DS7511481-83-FROM-2017-TE-13770-1-1_S83_contig22	868	29.0323	c28870b70db01e5fd537f36f478898a2	incomplete	-	-	-	-	-	-	-	-	-	-	-	-	-	-	-
13770	chromosome	-	-	DS7511481-83-FROM-2017-TE-13770-1-1_S83_contig23	859	28.638	1ed4c00c5a4603fb7a3987da4357ab98	incomplete	-	-	-	-	-	-	-	-	-	-	-	-	-	-	-
13770	chromosome	-	-	DS7511481-83-FROM-2017-TE-13770-1-1_S83_contig24	726	32.7824	b445c87f2a965f3e153e59ddf376659c	incomplete	-	-	-	-	-	-	-	-	-	-	-	-	-	-	-
13770	chromosome	-	-	DS7511481-83-FROM-2017-TE-13770-1-1_S83_contig25	642	27.7259	e23671aad292baeb61cd5310c24c8b19	incomplete	-	-	-	-	-	-	-	-	-	-	-	-	-	-	-
13770	chromosome	-	-	DS7511481-83-FROM-2017-TE-13770-1-1_S83_contig26	583	22.47	8851aa6279d86356c2a258bafb27a81a	incomplete	-	-	-	-	-	-	-	-	-	-	-	-	-	-	-
13770	chromosome	-	-	DS7511481-83-FROM-2017-TE-13770-1-1_S83_contig27	548	24.8175	10189cb5160feac2ad4b619e207c057e	incomplete	-	-	-	-	-	-	-	-	-	-	-	-	-	-	-
13770	chromosome	-	-	DS7511481-83-FROM-2017-TE-13770-1-1_S83_contig28	547	29.0676	bc5dcef0c46bfd7776fd3a84f535b34b	incomplete	-	-	-	-	-	-	-	-	-	-	-	-	-	-	-
13770	chromosome	-	-	DS7511481-83-FROM-2017-TE-13770-1-1_S83_contig29	459	25.4902	c4a98a4a3f08bc8647ba90e8529432fc	incomplete	-	-	-	-	-	-	-	-	-	-	-	-	-	-	-
13770	chromosome	-	-	DS7511481-83-FROM-2017-TE-13770-1-1_S83_contig30	433	28.4065	54402e87a6032f45f494521d7411271f	incomplete	-	-	-	-	-	-	-	-	-	-	-	-	-	-	-
13770	chromosome	-	-	DS7511481-83-FROM-2017-TE-13770-1-1_S83_contig31	423	24.8227	0208e7b36205ca6114e86e436777743d	incomplete	-	-	-	-	-	-	-	-	-	-	-	-	-	-	-
13770	chromosome	-	-	DS7511481-83-FROM-2017-TE-13770-1-1_S83_contig32	379	27.9683	f5202c8e972f75e96f566c622b89d0c8	incomplete	-	-	-	-	-	-	-	-	-	-	-	-	-	-	-
13770	chromosome	-	-	DS7511481-83-FROM-2017-TE-13770-1-1_S83_contig33	363	25.0689	4819edb7fba572f816ce979bbff87b6b	incomplete	-	-	-	-	-	-	-	-	-	-	-	-	-	-	-
13770	chromosome	-	-	DS7511481-83-FROM-2017-TE-13770-1-1_S83_contig34	330	20.6061	bd71f3fa0cde367a14e5c4486790e2c3	incomplete	-	-	-	-	-	-	-	-	-	-	-	-	-	-	-
13770	chromosome	-	-	DS7511481-83-FROM-2017-TE-13770-1-1_S83_contig35	285	34.0351	2e7f79641ed47958ce6ca81af8cfd016	incomplete	-	-	-	-	-	-	-	-	-	-	-	-	-	-	-
13770	chromosome	-	-	DS7511481-83-FROM-2017-TE-13770-1-1_S83_contig36	278	33.0935	17835b290c9ecdfe1eeb11af02d0a4ac	incomplete	-	-	-	-	-	-	-	-	-	-	-	-	-	-	-
13770	chromosome	-	-	DS7511481-83-FROM-2017-TE-13770-1-1_S83_contig37	277	29.2419	5e8207f09b0920abb3851994d908cfa3	incomplete	-	-	-	-	-	-	-	-	-	-	-	-	-	-	-
13770	chromosome	-	-	DS7511481-83-FROM-2017-TE-13770-1-1_S83_contig38	276	27.1739	4b67e85713156533525b845755511835	incomplete	-	-	-	-	-	-	-	-	-	-	-	-	-	-	-
13770	chromosome	-	-	DS7511481-83-FROM-2017-TE-13770-1-1_S83_contig39	275	35.6364	a28450630527daa1a31333fcfe592fd2	incomplete	-	-	-	-	-	-	-	-	-	-	-	-	-	-	-
13770	chromosome	-	-	DS7511481-83-FROM-2017-TE-13770-1-1_S83_contig40	264	37.8788	c7ea8eb4e670ab6513aa865f0fad71cc	incomplete	-	-	-	-	-	-	-	-	-	-	-	-	-	-	-
13770	chromosome	-	-	DS7511481-83-FROM-2017-TE-13770-1-1_S83_contig41	264	21.9697	102abc22e585c6dc03416dbb174810aa	incomplete	-	-	-	-	-	-	-	-	-	-	-	-	-	-	-
13770	chromosome	-	-	DS7511481-83-FROM-2017-TE-13770-1-1_S83_contig42	256	28.125	0d3be4fcb932ab96d1d441fcc98a54ca	incomplete	-	-	-	-	-	-	-	-	-	-	-	-	-	-	-
13770	chromosome	-	-	DS7511481-83-FROM-2017-TE-13770-1-1_S83_contig43	253	33.5968	b25208b949b465bdb49855509801ff44	incomplete	-	-	-	-	-	-	-	-	-	-	-	-	-	-	-
13770	chromosome	-	-	DS7511481-83-FROM-2017-TE-13770-1-1_S83_contig44	244	64.7541	108137755b371b8ec9b0afb4ac0299fb	incomplete	-	-	-	-	-	-	-	-	-	-	-	-	-	-	-
13770	chromosome	-	-	DS7511481-83-FROM-2017-TE-13770-1-1_S83_contig45	243	31.6872	e36d9be6026b247b31e6100a178b9d3e	incomplete	-	-	-	-	-	-	-	-	-	-	-	-	-	-	-
13770	chromosome	-	-	DS7511481-83-FROM-2017-TE-13770-1-1_S83_contig46	235	34.8936	d6ef4b1c682dbdc893559b65fe79452d	incomplete	-	-	-	-	-	-	-	-	-	-	-	-	-	-	-
13770	chromosome	-	-	DS7511481-83-FROM-2017-TE-13770-1-1_S83_contig47	231	63.2035	825d8ff1dba8a21dcedabd20f360f773	incomplete	-	-	-	-	-	-	-	-	-	-	-	-	-	-	-
13770	chromosome	-	-	DS7511481-83-FROM-2017-TE-13770-1-1_S83_contig48	230	49.1304	415b8e6983b008d46b74aa596ade7baa	incomplete	-	-	-	-	-	-	-	-	-	-	-	-	-	-	-
13770	chromosome	-	-	DS7511481-83-FROM-2017-TE-13770-1-1_S83_contig49	205	29.7561	c5078f3ba9ed3527c4f8f7b7ad5d81de	incomplete	-	-	-	-	-	-	-	-	-	-	-	-	-	-	-
13771	chromosome	-	-	DS7511477-82-FROM-2017-TE-13771-1-1_S82_contig1	648246	29.942	9a7a174464eb368e48a0e15e22709ef1	incomplete	-	-	-	-	-	-	-	-	-	-	-	-	-	-	-
13771	chromosome	-	-	DS7511477-82-FROM-2017-TE-13771-1-1_S82_contig2	229822	30.2743	5520606b1196ee96e82e28230bb30a19	incomplete	-	-	-	-	-	-	-	-	-	-	-	-	-	-	-
13771	chromosome	-	-	DS7511477-82-FROM-2017-TE-13771-1-1_S82_contig3	215373	30.5883	121c774d14fdddd8ca0b1a426faf7b32	incomplete	-	-	-	-	-	-	-	-	-	-	-	-	-	-	-
13771	chromosome	-	-	DS7511477-82-FROM-2017-TE-13771-1-1_S82_contig4	161752	30.3186	d5ab91b06a2b4af444178d9d6d52a9ac	incomplete	-	-	-	-	-	-	-	-	-	-	-	-	-	-	-
13771	chromosome	-	-	DS7511477-82-FROM-2017-TE-13771-1-1_S82_contig5	104211	30.7117	4019176c2ca82c9b1aa241a6d19cff8f	incomplete	-	-	-	-	-	-	-	-	-	-	-	-	-	-	-
13771	chromosome	-	-	DS7511477-82-FROM-2017-TE-13771-1-1_S82_contig6	97966	30.2207	5dcaa1eba888f976658e36524642581c	incomplete	-	-	-	-	-	-	-	-	-	-	-	-	-	-	-
13771	chromosome	-	-	DS7511477-82-FROM-2017-TE-13771-1-1_S82_contig7	90314	29.7097	9b415b86e190f6dfaa94516556bc1485	incomplete	-	-	-	-	-	-	-	-	-	-	-	-	-	-	-
13771	chromosome	-	-	DS7511477-82-FROM-2017-TE-13771-1-1_S82_contig8	79257	32.2785	c5e2d9461e6ca31f372f9c11ed3f4143	incomplete	-	-	-	-	-	-	-	-	-	-	-	-	-	-	-
13771	chromosome	-	-	DS7511477-82-FROM-2017-TE-13771-1-1_S82_contig9	53702	30.4309	0b2694c20ce8786aeb05f48e3317bbaf	incomplete	-	-	-	-	-	-	-	-	-	-	-	-	-	-	-
13771	chromosome	-	-	DS7511477-82-FROM-2017-TE-13771-1-1_S82_contig10	52280	29.3191	1a838643858d32f816a3fc7225549337	incomplete	-	-	-	-	-	-	-	-	-	-	-	-	-	-	-
13771	plasmid	AC320	AL464	DS7511477-82-FROM-2017-TE-13771-1-1_S82_contig11	42150	29.0676	47bc08199ca518b8d0fcd9e606e202ce	incomplete	rep_cluster_475	001826__KX686749	MOBP	NC_022355_00016	MPF_T,MPF_T,MPF_T,MPF_T	NC_022355_00047,NC_022355_00043,NC_006134_00038,NC_022355_00040	-	-	-	CP011017	0.000434439	Campylobacter coli	-	-	-
13771	chromosome	-	-	DS7511477-82-FROM-2017-TE-13771-1-1_S82_contig12	23943	28.3423	3f6d2b5d103d2cd7a92a43e0b42fd4ba	incomplete	-	-	-	-	-	-	-	-	-	-	-	-	-	-	-
13771	plasmid	AC320	AL464	DS7511477-82-FROM-2017-TE-13771-1-1_S82_contig13	2744	33.8557	b0bc57fcdc712563ad03013aaaf83043	incomplete	-	-	-	-	-	-	-	-	-	CP011017	0.000434439	Campylobacter coli	CP015578,CP019978,KX077887	ISChh1,ISHahy2,ISSsu2	repetitve element
13771	chromosome	-	-	DS7511477-82-FROM-2017-TE-13771-1-1_S82_contig14	2420	32.7686	a7ac508fe34bfe8ae1277513ba49555c	incomplete	-	-	-	-	-	-	-	-	-	-	-	-	-	-	-
13771	chromosome	-	-	DS7511477-82-FROM-2017-TE-13771-1-1_S82_contig15	1173	22.5916	eb8d4613d223b4eb6f2af7c0c33605af	incomplete	-	-	-	-	-	-	-	-	-	-	-	-	-	-	-
13771	chromosome	-	-	DS7511477-82-FROM-2017-TE-13771-1-1_S82_contig16	1042	31.6699	a2ecf3b19044cd6ccd54a9190b8664cf	incomplete	-	-	-	-	-	-	-	-	-	-	-	-	-	-	-
13771	chromosome	-	-	DS7511477-82-FROM-2017-TE-13771-1-1_S82_contig17	833	29.892	32fef392bb279c67b96d0eca6ac38439	incomplete	-	-	-	-	-	-	-	-	-	-	-	-	-	-	-
13771	chromosome	-	-	DS7511477-82-FROM-2017-TE-13771-1-1_S82_contig18	824	29.2476	6533bbd1a9407b0f0c768a8c48f5b888	incomplete	-	-	-	-	-	-	-	-	-	-	-	-	-	-	-
13771	chromosome	-	-	DS7511477-82-FROM-2017-TE-13771-1-1_S82_contig19	756	36.1111	045b56e12a0c6bb761722c7adb6acd24	incomplete	-	-	-	-	-	-	-	-	-	-	-	-	-	-	-
13771	chromosome	-	-	DS7511477-82-FROM-2017-TE-13771-1-1_S82_contig20	658	28.5714	1ee839a2a1ba2a9514c8cce93a8ef7dc	incomplete	-	-	-	-	-	-	-	-	-	-	-	-	-	-	-
13771	chromosome	-	-	DS7511477-82-FROM-2017-TE-13771-1-1_S82_contig21	638	37.931	65204cc760d6f34906e6ab73add18461	incomplete	-	-	-	-	-	-	-	-	-	-	-	-	-	-	-
13771	chromosome	-	-	DS7511477-82-FROM-2017-TE-13771-1-1_S82_contig22	637	30.7692	3a673be4bf97c2956e34d2e9bde7249b	incomplete	-	-	-	-	-	-	-	-	-	-	-	-	-	-	-
13771	chromosome	-	-	DS7511477-82-FROM-2017-TE-13771-1-1_S82_contig23	442	34.1629	2b3006a1764962e4ada39dfb7b3d7d38	incomplete	-	-	-	-	-	-	-	-	-	-	-	-	-	-	-
13771	chromosome	-	-	DS7511477-82-FROM-2017-TE-13771-1-1_S82_contig24	435	40.6897	5cb7dcc19665f422daec4e4de7ec1d8b	incomplete	-	-	-	-	-	-	-	-	-	-	-	-	-	-	-
13771	chromosome	-	-	DS7511477-82-FROM-2017-TE-13771-1-1_S82_contig25	435	35.6322	c90b7b5db1a15ce43aace959587cfbb9	incomplete	-	-	-	-	-	-	-	-	-	-	-	-	-	-	-
13771	chromosome	-	-	DS7511477-82-FROM-2017-TE-13771-1-1_S82_contig26	338	26.9231	34c735d5d9383c06fc5761470076932a	incomplete	-	-	-	-	-	-	-	-	-	-	-	-	-	-	-
13771	chromosome	-	-	DS7511477-82-FROM-2017-TE-13771-1-1_S82_contig27	335	37.6119	060e95ba1ddf3b79f4dd41dcd5bfb150	incomplete	-	-	-	-	-	-	-	-	-	-	-	-	-	-	-
13771	chromosome	-	-	DS7511477-82-FROM-2017-TE-13771-1-1_S82_contig28	335	38.209	374656228dedc2297e0bda66eae48ef0	incomplete	-	-	-	-	-	-	-	-	-	-	-	-	-	-	-
13771	chromosome	-	-	DS7511477-82-FROM-2017-TE-13771-1-1_S82_contig29	319	26.0188	e5d6aff9c83952a7a7e5a61186b93f7c	incomplete	-	-	-	-	-	-	-	-	-	-	-	-	-	-	-
13771	chromosome	-	-	DS7511477-82-FROM-2017-TE-13771-1-1_S82_contig30	308	23.0519	31d14fedbab6a2cff81ef1e90b870c7c	incomplete	-	-	-	-	-	-	-	-	-	-	-	-	-	-	-
13771	chromosome	-	-	DS7511477-82-FROM-2017-TE-13771-1-1_S82_contig31	286	24.4755	42be05eeadfa5e7128701727352a303f	incomplete	-	-	-	-	-	-	-	-	-	-	-	-	-	-	-
13771	chromosome	-	-	DS7511477-82-FROM-2017-TE-13771-1-1_S82_contig32	276	37.3188	15649c4fbbf57e7e2edf93d55430058c	incomplete	-	-	-	-	-	-	-	-	-	-	-	-	-	-	-
13771	chromosome	-	-	DS7511477-82-FROM-2017-TE-13771-1-1_S82_contig33	270	34.8148	2b8be8d19a4ac928eceb7bbcab8f89dc	incomplete	-	-	-	-	-	-	-	-	-	-	-	-	-	-	-
13771	chromosome	-	-	DS7511477-82-FROM-2017-TE-13771-1-1_S82_contig34	269	30.4833	3684ac06f38b55c4454a2d897965eddf	incomplete	-	-	-	-	-	-	-	-	-	-	-	-	-	-	-
13771	chromosome	-	-	DS7511477-82-FROM-2017-TE-13771-1-1_S82_contig35	269	39.4052	3bdbf4c96d1a5fcbeaa59a331105553e	incomplete	-	-	-	-	-	-	-	-	-	-	-	-	-	-	-
13771	chromosome	-	-	DS7511477-82-FROM-2017-TE-13771-1-1_S82_contig36	263	23.1939	060a40390a4b98526560221fb4d1dbcb	incomplete	-	-	-	-	-	-	-	-	-	-	-	-	-	-	-
13771	chromosome	-	-	DS7511477-82-FROM-2017-TE-13771-1-1_S82_contig37	253	30.83	615176d60a64cba51d22085a82e148f0	incomplete	-	-	-	-	-	-	-	-	-	-	-	-	-	-	-
13771	chromosome	-	-	DS7511477-82-FROM-2017-TE-13771-1-1_S82_contig38	250	55.2	7b86f389093a8f030740af312965f4c2	incomplete	-	-	-	-	-	-	-	-	-	-	-	-	-	-	-
13771	chromosome	-	-	DS7511477-82-FROM-2017-TE-13771-1-1_S82_contig39	247	32.3887	618414a1129fa196a8f532b073f3b690	incomplete	-	-	-	-	-	-	-	-	-	-	-	-	-	-	-
13771	chromosome	-	-	DS7511477-82-FROM-2017-TE-13771-1-1_S82_contig40	246	27.6423	c0e069ea5c7316f80d98f8b4ae515dbc	incomplete	-	-	-	-	-	-	-	-	-	-	-	-	-	-	-
13771	chromosome	-	-	DS7511477-82-FROM-2017-TE-13771-1-1_S82_contig41	245	25.7143	4cb3a574be77776c9610d4a65d7f60cc	incomplete	-	-	-	-	-	-	-	-	-	-	-	-	-	-	-
13771	chromosome	-	-	DS7511477-82-FROM-2017-TE-13771-1-1_S82_contig42	243	37.037	731a63e8a0184072fbb38db8539bf894	incomplete	-	-	-	-	-	-	-	-	-	-	-	-	-	-	-
13771	chromosome	-	-	DS7511477-82-FROM-2017-TE-13771-1-1_S82_contig43	241	46.473	d29bc988a8b9f46c3958030dd2c868dc	incomplete	-	-	-	-	-	-	-	-	-	-	-	-	-	-	-
13771	chromosome	-	-	DS7511477-82-FROM-2017-TE-13771-1-1_S82_contig44	239	35.5649	b305015568aec855fc453a26994e4bda	incomplete	-	-	-	-	-	-	-	-	-	-	-	-	-	-	-
13771	chromosome	-	-	DS7511477-82-FROM-2017-TE-13771-1-1_S82_contig45	236	26.2712	5dd8699d16c33cec333e8520e23ffabf	incomplete	-	-	-	-	-	-	-	-	-	-	-	-	-	-	-
13771	chromosome	-	-	DS7511477-82-FROM-2017-TE-13771-1-1_S82_contig46	236	39.4068	eb4764b35e0967e6ff46175a3c698b0a	incomplete	-	-	-	-	-	-	-	-	-	-	-	-	-	-	-
13771	chromosome	-	-	DS7511477-82-FROM-2017-TE-13771-1-1_S82_contig47	234	38.8889	5fcd56c640d9ac51b015f58d82e0b673	incomplete	-	-	-	-	-	-	-	-	-	-	-	-	-	-	-
13771	chromosome	-	-	DS7511477-82-FROM-2017-TE-13771-1-1_S82_contig48	231	58.8745	89601099bcbfc79373e655b176d25955	incomplete	-	-	-	-	-	-	-	-	-	-	-	-	-	-	-
13771	chromosome	-	-	DS7511477-82-FROM-2017-TE-13771-1-1_S82_contig49	230	34.7826	7320837fe8273a8c419bace8cb59e166	incomplete	-	-	-	-	-	-	-	-	-	-	-	-	-	-	-
13771	chromosome	-	-	DS7511477-82-FROM-2017-TE-13771-1-1_S82_contig50	230	33.0435	3658fa7810b04a4d29133f26c7b5910b	incomplete	-	-	-	-	-	-	-	-	-	-	-	-	-	-	-
13771	chromosome	-	-	DS7511477-82-FROM-2017-TE-13771-1-1_S82_contig51	230	29.1304	fcd3d77c76564b93ff0cf82316d83803	incomplete	-	-	-	-	-	-	-	-	-	-	-	-	-	-	-
13771	chromosome	-	-	DS7511477-82-FROM-2017-TE-13771-1-1_S82_contig52	228	23.6842	2a3f3a7890fe57ef8f67115266da46fd	incomplete	-	-	-	-	-	-	-	-	-	-	-	-	-	-	-
13771	chromosome	-	-	DS7511477-82-FROM-2017-TE-13771-1-1_S82_contig53	213	28.169	82843147897dbf8190c0689dc62e138b	incomplete	-	-	-	-	-	-	-	-	-	-	-	-	-	-	-
13772	chromosome	-	-	DS7511473-81-FROM-2017-TE-13772-1-1_S81_contig1	631558	29.9697	4203a397b976d5d34ccc100e9fba02db	incomplete	-	-	-	-	-	-	-	-	-	-	-	-	-	-	-
13772	chromosome	-	-	DS7511473-81-FROM-2017-TE-13772-1-1_S81_contig2	397467	30.473	a9b83cab417be30cd64b8498aadb990a	incomplete	-	-	-	-	-	-	-	-	-	-	-	-	-	-	-
13772	chromosome	-	-	DS7511473-81-FROM-2017-TE-13772-1-1_S81_contig3	106506	30.0359	155c33f91f74cf8fabc4431abcc234d1	incomplete	-	-	-	-	-	-	-	-	-	-	-	-	-	-	-
13772	chromosome	-	-	DS7511473-81-FROM-2017-TE-13772-1-1_S81_contig4	104211	30.7117	ee409a0f4950890e68c7902d4fef8717	incomplete	-	-	-	-	-	-	-	-	-	-	-	-	-	-	-
13772	plasmid	AG887	AQ943	DS7511473-81-FROM-2017-TE-13772-1-1_S81_contig5	102921	30.4855	48c344ba1eceafda05a1ff25437fccce	incomplete	-	-	-	-	-	-	-	-	-	CP023447	0.0110444	Campylobacter jejuni	-	-	-
13772	chromosome	-	-	DS7511473-81-FROM-2017-TE-13772-1-1_S81_contig6	97966	30.2217	bf714f215874c263873a858c07d0e66e	incomplete	-	-	-	-	-	-	-	-	-	-	-	-	-	-	-
13772	chromosome	-	-	DS7511473-81-FROM-2017-TE-13772-1-1_S81_contig7	90314	29.7097	9b415b86e190f6dfaa94516556bc1485	incomplete	-	-	-	-	-	-	-	-	-	-	-	-	-	-	-
13772	chromosome	-	-	DS7511473-81-FROM-2017-TE-13772-1-1_S81_contig8	79163	32.1615	469e6f4082091213d155eaea1f5efcb9	incomplete	-	-	-	-	-	-	-	-	-	-	-	-	-	-	-
13772	chromosome	-	-	DS7511473-81-FROM-2017-TE-13772-1-1_S81_contig9	53702	30.4309	0b2694c20ce8786aeb05f48e3317bbaf	incomplete	-	-	-	-	-	-	-	-	-	-	-	-	-	-	-
13772	plasmid	AC320	AL464	DS7511473-81-FROM-2017-TE-13772-1-1_S81_contig10	42150	29.0676	47bc08199ca518b8d0fcd9e606e202ce	incomplete	rep_cluster_475	001826__KX686749	MOBP	NC_022355_00016	MPF_T,MPF_T,MPF_T,MPF_T	NC_022355_00047,NC_022355_00043,NC_006134_00038,NC_022355_00040	-	-	-	CP011017	0.000434439	Campylobacter coli	-	-	-
13772	chromosome	-	-	DS7511473-81-FROM-2017-TE-13772-1-1_S81_contig11	30127	30.72	54245df969fe83b56ace86b3e0d98282	incomplete	-	-	-	-	-	-	-	-	-	-	-	-	-	-	-
13772	chromosome	-	-	DS7511473-81-FROM-2017-TE-13772-1-1_S81_contig12	23943	28.3423	3f6d2b5d103d2cd7a92a43e0b42fd4ba	incomplete	-	-	-	-	-	-	-	-	-	-	-	-	-	-	-
13772	chromosome	-	-	DS7511473-81-FROM-2017-TE-13772-1-1_S81_contig13	21226	27.57	d797f0752a57609f9492e37ac05be097	incomplete	-	-	-	-	-	-	-	-	-	-	-	-	-	-	-
13772	chromosome	-	-	DS7511473-81-FROM-2017-TE-13772-1-1_S81_contig14	16946	29.1396	6899ee5d15650a2b031e096e46652adf	incomplete	-	-	-	-	-	-	-	-	-	-	-	-	-	-	-
13772	plasmid	AC320	AL464	DS7511473-81-FROM-2017-TE-13772-1-1_S81_contig15	2744	33.8557	b0bc57fcdc712563ad03013aaaf83043	incomplete	-	-	-	-	-	-	-	-	-	CP011017	0.000434439	Campylobacter coli	CP015578,CP019978,KX077887	ISChh1,ISHahy2,ISSsu2	repetitve element
13772	chromosome	-	-	DS7511473-81-FROM-2017-TE-13772-1-1_S81_contig16	2420	32.7686	a7ac508fe34bfe8ae1277513ba49555c	incomplete	-	-	-	-	-	-	-	-	-	-	-	-	-	-	-
13772	chromosome	-	-	DS7511473-81-FROM-2017-TE-13772-1-1_S81_contig17	1433	23.5869	682a59e0a8ced597140aeae8e9a74cac	incomplete	-	-	-	-	-	-	-	-	-	-	-	-	-	-	-
13772	chromosome	-	-	DS7511473-81-FROM-2017-TE-13772-1-1_S81_contig18	1042	31.6699	a2ecf3b19044cd6ccd54a9190b8664cf	incomplete	-	-	-	-	-	-	-	-	-	-	-	-	-	-	-
13772	chromosome	-	-	DS7511473-81-FROM-2017-TE-13772-1-1_S81_contig19	833	29.892	32fef392bb279c67b96d0eca6ac38439	incomplete	-	-	-	-	-	-	-	-	-	-	-	-	-	-	-
13772	chromosome	-	-	DS7511473-81-FROM-2017-TE-13772-1-1_S81_contig20	824	29.2476	6533bbd1a9407b0f0c768a8c48f5b888	incomplete	-	-	-	-	-	-	-	-	-	-	-	-	-	-	-
13772	chromosome	-	-	DS7511473-81-FROM-2017-TE-13772-1-1_S81_contig21	756	36.1111	045b56e12a0c6bb761722c7adb6acd24	incomplete	-	-	-	-	-	-	-	-	-	-	-	-	-	-	-
13772	chromosome	-	-	DS7511473-81-FROM-2017-TE-13772-1-1_S81_contig22	747	25.4351	c7d44279f68fdfa1cd3ee5d12f2e033a	incomplete	-	-	-	-	-	-	-	-	-	-	-	-	-	-	-
13772	chromosome	-	-	DS7511473-81-FROM-2017-TE-13772-1-1_S81_contig23	658	28.5714	1ee839a2a1ba2a9514c8cce93a8ef7dc	incomplete	-	-	-	-	-	-	-	-	-	-	-	-	-	-	-
13772	chromosome	-	-	DS7511473-81-FROM-2017-TE-13772-1-1_S81_contig24	638	37.931	f958d52612c6d3e8a0cec20cc2343142	incomplete	-	-	-	-	-	-	-	-	-	-	-	-	-	-	-
13772	chromosome	-	-	DS7511473-81-FROM-2017-TE-13772-1-1_S81_contig25	637	30.7692	3a673be4bf97c2956e34d2e9bde7249b	incomplete	-	-	-	-	-	-	-	-	-	-	-	-	-	-	-
13772	chromosome	-	-	DS7511473-81-FROM-2017-TE-13772-1-1_S81_contig26	442	33.9367	76873ec612671d93b357411221028f7d	incomplete	-	-	-	-	-	-	-	-	-	-	-	-	-	-	-
13772	chromosome	-	-	DS7511473-81-FROM-2017-TE-13772-1-1_S81_contig27	435	40.6897	5cb7dcc19665f422daec4e4de7ec1d8b	incomplete	-	-	-	-	-	-	-	-	-	-	-	-	-	-	-
13772	chromosome	-	-	DS7511473-81-FROM-2017-TE-13772-1-1_S81_contig28	435	35.6322	c90b7b5db1a15ce43aace959587cfbb9	incomplete	-	-	-	-	-	-	-	-	-	-	-	-	-	-	-
13772	chromosome	-	-	DS7511473-81-FROM-2017-TE-13772-1-1_S81_contig29	338	26.9231	34c735d5d9383c06fc5761470076932a	incomplete	-	-	-	-	-	-	-	-	-	-	-	-	-	-	-
13772	chromosome	-	-	DS7511473-81-FROM-2017-TE-13772-1-1_S81_contig30	335	38.209	374656228dedc2297e0bda66eae48ef0	incomplete	-	-	-	-	-	-	-	-	-	-	-	-	-	-	-
13772	chromosome	-	-	DS7511473-81-FROM-2017-TE-13772-1-1_S81_contig31	335	37.6119	060e95ba1ddf3b79f4dd41dcd5bfb150	incomplete	-	-	-	-	-	-	-	-	-	-	-	-	-	-	-
13772	chromosome	-	-	DS7511473-81-FROM-2017-TE-13772-1-1_S81_contig32	320	26.25	507948f2cc751ff601ec757dd92a3926	incomplete	-	-	-	-	-	-	-	-	-	-	-	-	-	-	-
13772	chromosome	-	-	DS7511473-81-FROM-2017-TE-13772-1-1_S81_contig33	308	23.0519	31d14fedbab6a2cff81ef1e90b870c7c	incomplete	-	-	-	-	-	-	-	-	-	-	-	-	-	-	-
13772	chromosome	-	-	DS7511473-81-FROM-2017-TE-13772-1-1_S81_contig34	286	24.8252	9d1f7dd93f32846eb90ba85f2bd453a4	incomplete	-	-	-	-	-	-	-	-	-	-	-	-	-	-	-
13772	chromosome	-	-	DS7511473-81-FROM-2017-TE-13772-1-1_S81_contig35	285	38.5965	f4385691468fc151d5a8b2f795b42139	incomplete	-	-	-	-	-	-	-	-	-	-	-	-	-	-	-
13772	chromosome	-	-	DS7511473-81-FROM-2017-TE-13772-1-1_S81_contig36	284	39.0845	e29a6c3b32d68492155201915abcf365	incomplete	-	-	-	-	-	-	-	-	-	-	-	-	-	-	-
13772	chromosome	-	-	DS7511473-81-FROM-2017-TE-13772-1-1_S81_contig37	268	56.3433	7187bb19d9d28cc0df2230a769d047df	incomplete	-	-	-	-	-	-	-	-	-	-	-	-	-	-	-
13772	chromosome	-	-	DS7511473-81-FROM-2017-TE-13772-1-1_S81_contig38	268	24.2537	03165f96d67942ac07f1cbeb7474d5bd	incomplete	-	-	-	-	-	-	-	-	-	-	-	-	-	-	-
13772	chromosome	-	-	DS7511473-81-FROM-2017-TE-13772-1-1_S81_contig39	259	20.8494	93c50a6fc809d327b973148b05e4e6b9	incomplete	-	-	-	-	-	-	-	-	-	-	-	-	-	-	-
13772	chromosome	-	-	DS7511473-81-FROM-2017-TE-13772-1-1_S81_contig40	256	26.1719	eef269b63ba239a7530c7bb4afb60f26	incomplete	-	-	-	-	-	-	-	-	-	-	-	-	-	-	-
13772	chromosome	-	-	DS7511473-81-FROM-2017-TE-13772-1-1_S81_contig41	255	31.7647	cb7120855106599de110f9a5b17427f0	incomplete	-	-	-	-	-	-	-	-	-	-	-	-	-	-	-
13772	chromosome	-	-	DS7511473-81-FROM-2017-TE-13772-1-1_S81_contig42	242	34.2975	bea394ce9a0c2af9d863233218b63b31	incomplete	-	-	-	-	-	-	-	-	-	-	-	-	-	-	-
13772	chromosome	-	-	DS7511473-81-FROM-2017-TE-13772-1-1_S81_contig43	240	45.4167	1581e00c3f00dbec958ac100462e076a	incomplete	-	-	-	-	-	-	-	-	-	-	-	-	-	-	-
13772	chromosome	-	-	DS7511473-81-FROM-2017-TE-13772-1-1_S81_contig44	239	26.7782	d93b8c5aea7faf7597a543c9f33aa277	incomplete	-	-	-	-	-	-	-	-	-	-	-	-	-	-	-
13772	chromosome	-	-	DS7511473-81-FROM-2017-TE-13772-1-1_S81_contig45	237	43.4599	e458530cebf9bfa78126577d2f407a2d	incomplete	-	-	-	-	-	-	-	-	-	-	-	-	-	-	-
13772	chromosome	-	-	DS7511473-81-FROM-2017-TE-13772-1-1_S81_contig46	236	32.6271	9d453584e6aa4c69c3fb491b3ce74f8b	incomplete	-	-	-	-	-	-	-	-	-	-	-	-	-	-	-
13773	chromosome	-	-	DS7511469-80-FROM-2017-TE-13773-1-1_S80_contig1	388316	30.9495	efcdaec1d6ce18003206cb7d57a7be0e	incomplete	-	-	-	-	-	-	-	-	-	-	-	-	-	-	-
13773	chromosome	-	-	DS7511469-80-FROM-2017-TE-13773-1-1_S80_contig2	265739	31.9404	29211145ccc06a41c885d2c3ccdc3f4a	incomplete	-	-	-	-	-	-	-	-	-	-	-	-	-	-	-
13773	chromosome	-	-	DS7511469-80-FROM-2017-TE-13773-1-1_S80_contig3	218473	31.4849	21cfe24a41a9921aa3e9a5f5371153ee	incomplete	-	-	-	-	-	-	-	-	-	-	-	-	-	-	-
13773	chromosome	-	-	DS7511469-80-FROM-2017-TE-13773-1-1_S80_contig4	171023	31.1455	d7b5c160872c233c90f81ba6354df92d	incomplete	-	-	-	-	-	-	-	-	-	-	-	-	-	-	-
13773	chromosome	-	-	DS7511469-80-FROM-2017-TE-13773-1-1_S80_contig5	163658	31.578	57d691627ac86c0fc3e2b06700aedc0d	incomplete	-	-	-	-	-	-	-	-	-	-	-	-	-	-	-
13773	chromosome	-	-	DS7511469-80-FROM-2017-TE-13773-1-1_S80_contig6	132884	32.4621	3b529a003d45045a3c677e579a013daf	incomplete	-	-	-	-	-	-	-	-	-	-	-	-	-	-	-
13773	chromosome	-	-	DS7511469-80-FROM-2017-TE-13773-1-1_S80_contig7	106171	31.1846	2af2eb5ddc74b7d5b198eb1c707455da	incomplete	-	-	-	-	-	-	-	-	-	-	-	-	-	-	-
13773	chromosome	-	-	DS7511469-80-FROM-2017-TE-13773-1-1_S80_contig8	95627	30.7947	5e323cd50f187ac4609df78e11e86447	incomplete	-	-	-	-	-	-	-	-	-	-	-	-	-	-	-
13773	chromosome	-	-	DS7511469-80-FROM-2017-TE-13773-1-1_S80_contig9	52680	31.0099	5153a2f757b16d83de41e17514faa216	incomplete	-	-	-	-	-	-	-	-	-	-	-	-	-	-	-
13773	chromosome	-	-	DS7511469-80-FROM-2017-TE-13773-1-1_S80_contig10	45620	30.8089	b160ec744ae43a126edbe2dd46774b58	incomplete	-	-	-	-	-	-	-	-	-	-	-	-	-	-	-
13773	chromosome	-	-	DS7511469-80-FROM-2017-TE-13773-1-1_S80_contig11	6252	41.5227	3b7d3c95cba4811ef9205e862b7db71f	incomplete	-	-	-	-	-	-	-	-	-	-	-	-	-	-	-
13773	chromosome	-	-	DS7511469-80-FROM-2017-TE-13773-1-1_S80_contig12	1028	30.2529	5d9fd8242b20e857f98aa55d2930cb92	incomplete	-	-	-	-	-	-	-	-	-	-	-	-	-	-	-
13773	chromosome	-	-	DS7511469-80-FROM-2017-TE-13773-1-1_S80_contig13	735	35.102	6880e1e92a0f70a766cc9065a237a088	incomplete	-	-	-	-	-	-	-	-	-	-	-	-	-	-	-
13773	chromosome	-	-	DS7511469-80-FROM-2017-TE-13773-1-1_S80_contig14	643	27.3717	1a314934a19d752c6dd64bcbce404aea	incomplete	-	-	-	-	-	-	-	-	-	-	-	-	-	-	-
13773	chromosome	-	-	DS7511469-80-FROM-2017-TE-13773-1-1_S80_contig15	614	33.3876	ff62295ff28935f3636cf8740b996cc9	incomplete	-	-	-	-	-	-	-	-	-	-	-	-	-	-	-
13773	chromosome	-	-	DS7511469-80-FROM-2017-TE-13773-1-1_S80_contig16	611	26.1866	ff7be6be1b204306a9b44c817261e254	incomplete	-	-	-	-	-	-	-	-	-	-	-	-	-	-	-
13773	chromosome	-	-	DS7511469-80-FROM-2017-TE-13773-1-1_S80_contig17	609	39.7373	031c834a3d83e80237656e8cc86c34d0	incomplete	-	-	-	-	-	-	-	-	-	-	-	-	-	-	-
13773	chromosome	-	-	DS7511469-80-FROM-2017-TE-13773-1-1_S80_contig18	596	30.5369	c0dc46062a3b56c6c75d0933d57014f7	incomplete	-	-	-	-	-	-	-	-	-	-	-	-	-	-	-
13773	chromosome	-	-	DS7511469-80-FROM-2017-TE-13773-1-1_S80_contig19	512	35.9375	3027451c6a1fe0b87290df04b51c0f3f	incomplete	-	-	-	-	-	-	-	-	-	-	-	-	-	-	-
13773	chromosome	-	-	DS7511469-80-FROM-2017-TE-13773-1-1_S80_contig20	445	29.8876	f522c8b054b6ba7085b9f00e80608ae7	incomplete	-	-	-	-	-	-	-	-	-	-	-	-	-	-	-
13773	chromosome	-	-	DS7511469-80-FROM-2017-TE-13773-1-1_S80_contig21	357	24.0896	4291f1dd0a01e7331b7e669bc9fd25d1	incomplete	-	-	-	-	-	-	-	-	-	-	-	-	-	-	-
13773	chromosome	-	-	DS7511469-80-FROM-2017-TE-13773-1-1_S80_contig22	334	37.1257	89695d37354cde6edfca25a40665e078	incomplete	-	-	-	-	-	-	-	-	-	-	-	-	-	-	-
13773	chromosome	-	-	DS7511469-80-FROM-2017-TE-13773-1-1_S80_contig23	334	36.2275	fa984a9e51917761d95613705ed1b551	incomplete	-	-	-	-	-	-	-	-	-	-	-	-	-	-	-
13773	chromosome	-	-	DS7511469-80-FROM-2017-TE-13773-1-1_S80_contig24	264	34.0909	ae91783e6576e6998a548b68b149f69a	incomplete	-	-	-	-	-	-	-	-	-	-	-	-	-	-	-
13773	chromosome	-	-	DS7511469-80-FROM-2017-TE-13773-1-1_S80_contig25	255	36.4706	80484fd9c1362dde042314005be09794	incomplete	-	-	-	-	-	-	-	-	-	-	-	-	-	-	-
13773	chromosome	-	-	DS7511469-80-FROM-2017-TE-13773-1-1_S80_contig26	250	26.8	53e93b81fc2dde0b825ff66855b4c36b	incomplete	-	-	-	-	-	-	-	-	-	-	-	-	-	-	-
13773	chromosome	-	-	DS7511469-80-FROM-2017-TE-13773-1-1_S80_contig27	247	36.0324	b59e1719746272d4ed69c325986cb59d	incomplete	-	-	-	-	-	-	-	-	-	-	-	-	-	-	-
13773	chromosome	-	-	DS7511469-80-FROM-2017-TE-13773-1-1_S80_contig28	229	67.6856	54e485a43be550d0680abe96ae15ae69	incomplete	-	-	-	-	-	-	-	-	-	-	-	-	-	-	-
13773	chromosome	-	-	DS7511469-80-FROM-2017-TE-13773-1-1_S80_contig29	228	38.1579	fba93078eb3a2fee77484e49988f126f	incomplete	-	-	-	-	-	-	-	-	-	-	-	-	-	-	-
13775	chromosome	-	-	DS7511465-79-FROM-2017-TE-13775-1-1_S79_contig1	538085	30.2725	089f0b53a2fc0604beae7a8c173c1d08	incomplete	-	-	-	-	-	-	-	-	-	-	-	-	-	-	-
13775	chromosome	-	-	DS7511465-79-FROM-2017-TE-13775-1-1_S79_contig2	498191	30.2667	ca30a532cfe7b3ca3a0e400f031a5b15	incomplete	-	-	-	-	-	-	-	-	-	-	-	-	-	-	-
13775	chromosome	-	-	DS7511465-79-FROM-2017-TE-13775-1-1_S79_contig3	181937	31.5527	d7f87710228d4da9d17021941bcb1878	incomplete	-	-	-	-	-	-	-	-	-	-	-	-	-	-	-
13775	chromosome	-	-	DS7511465-79-FROM-2017-TE-13775-1-1_S79_contig4	114740	30.1499	3b50074acc40eb900ad59fc9f4ddc9db	incomplete	-	-	-	-	-	-	-	-	-	-	-	-	-	-	-
13775	plasmid	AG887	AQ943	DS7511465-79-FROM-2017-TE-13775-1-1_S79_contig5	103001	30.4182	5000dcf7022a722f5da6709aa172cce1	incomplete	-	-	-	-	-	-	-	-	-	CP023447	0.0115761	Campylobacter jejuni	-	-	-
13775	chromosome	-	-	DS7511465-79-FROM-2017-TE-13775-1-1_S79_contig6	98257	29.9816	e1fb062351108f8c00d790305f15190e	incomplete	-	-	-	-	-	-	-	-	-	-	-	-	-	-	-
13775	chromosome	-	-	DS7511465-79-FROM-2017-TE-13775-1-1_S79_contig7	89005	29.768	8e12f8782618f9654097af4a5dc0ced6	incomplete	-	-	-	-	-	-	-	-	-	-	-	-	-	-	-
13775	plasmid	AE190	AN915	DS7511465-79-FROM-2017-TE-13775-1-1_S79_contig8	27304	26.9374	992e4440dd1ddbe20e6308647a125971	incomplete	-	-	-	-	-	-	-	-	-	CP014345	0.00448671	Campylobacter jejuni	-	-	-
13775	chromosome	-	-	DS7511465-79-FROM-2017-TE-13775-1-1_S79_contig9	23139	30.2606	d156c7c7c0448e96967cb3682dfeb10a	incomplete	-	-	-	-	-	-	-	-	-	-	-	-	-	-	-
13775	plasmid	AE190	AN915	DS7511465-79-FROM-2017-TE-13775-1-1_S79_contig10	21040	25.884	724db0ef41646d159eb2261770ca5ceb	incomplete	-	-	-	-	-	-	-	-	-	CP014345	0.00448671	Campylobacter jejuni	-	-	-
13775	plasmid	AE190	AN915	DS7511465-79-FROM-2017-TE-13775-1-1_S79_contig11	15777	25.0048	a9f3b5333be31ac7910846f96f23eb1d	incomplete	-	-	-	-	-	-	-	-	-	CP014345	0.00448671	Campylobacter jejuni	-	-	-
13775	plasmid	AE190	AN915	DS7511465-79-FROM-2017-TE-13775-1-1_S79_contig12	9002	25.7387	b966c4329090b15b0a381b4771fa310d	incomplete	-	-	-	-	-	-	-	-	-	CP014345	0.00448671	Campylobacter jejuni	-	-	-
13775	plasmid	AE190	AN915	DS7511465-79-FROM-2017-TE-13775-1-1_S79_contig13	5298	24.3299	5733a36f9b18713176bf96d0134d5fce	incomplete	-	-	-	-	-	-	-	-	-	CP014345	0.00448671	Campylobacter jejuni	-	-	-
13775	plasmid	AE190	AN915	DS7511465-79-FROM-2017-TE-13775-1-1_S79_contig14	3054	26.6536	4eb08f777e7a2885c55aa15ad7b21afe	incomplete	-	-	-	-	-	-	-	-	-	CP014345	0.00448671	Campylobacter jejuni	-	-	-
13775	chromosome	-	-	DS7511465-79-FROM-2017-TE-13775-1-1_S79_contig15	2444	26.2684	0b66fabfd23bc06aef8f403652d7e25a	incomplete	-	-	-	-	-	-	-	-	-	-	-	-	-	-	-
13775	chromosome	-	-	DS7511465-79-FROM-2017-TE-13775-1-1_S79_contig16	2240	29.2411	f0306e4b83ae3a94d95ded8d4d4f8748	incomplete	-	-	-	-	-	-	-	-	-	-	-	-	-	-	-
13775	plasmid	AE190	AN915	DS7511465-79-FROM-2017-TE-13775-1-1_S79_contig17	1307	26.1668	c9c2b32f4516968dc5dcaf25f00a6b1e	incomplete	-	-	-	-	-	-	-	-	-	CP014345	0.00448671	Campylobacter jejuni	-	-	-
13775	plasmid	AE190	AN915	DS7511465-79-FROM-2017-TE-13775-1-1_S79_contig18	1237	26.3541	a08224a7cb43805b4137be15435cb432	incomplete	-	-	-	-	-	-	-	-	-	CP014345	0.00448671	Campylobacter jejuni	-	-	-
13775	chromosome	-	-	DS7511465-79-FROM-2017-TE-13775-1-1_S79_contig19	1032	29.6512	f58b6759504406975648063c9b6afb7f	incomplete	-	-	-	-	-	-	-	-	-	-	-	-	-	-	-
13775	chromosome	-	-	DS7511465-79-FROM-2017-TE-13775-1-1_S79_contig20	963	29.9065	a6a488a79db77dd5a64db690cf6c88cb	incomplete	-	-	-	-	-	-	-	-	-	-	-	-	-	-	-
13775	chromosome	-	-	DS7511465-79-FROM-2017-TE-13775-1-1_S79_contig21	956	25.523	eddbcd33c52d9a32c1e3a56184e217d7	incomplete	-	-	-	-	-	-	-	-	-	-	-	-	-	-	-
13775	chromosome	-	-	DS7511465-79-FROM-2017-TE-13775-1-1_S79_contig22	661	30.1059	d61e8d024a14a6bd9b22b9bd8041c9d0	incomplete	-	-	-	-	-	-	-	-	-	-	-	-	-	-	-
13775	chromosome	-	-	DS7511465-79-FROM-2017-TE-13775-1-1_S79_contig23	548	32.2993	13c5529ffcc92464bf97a4b5288bdbfb	incomplete	-	-	-	-	-	-	-	-	-	-	-	-	-	-	-
13775	chromosome	-	-	DS7511465-79-FROM-2017-TE-13775-1-1_S79_contig24	534	20.412	8afc3e49c89e3c07688950c4c445e92c	incomplete	-	-	-	-	-	-	-	-	-	-	-	-	-	-	-
13775	chromosome	-	-	DS7511465-79-FROM-2017-TE-13775-1-1_S79_contig25	429	25.8741	393a208cc931820d8e3fb35160372754	incomplete	-	-	-	-	-	-	-	-	-	-	-	-	-	-	-
13775	chromosome	-	-	DS7511465-79-FROM-2017-TE-13775-1-1_S79_contig26	429	27.0396	18df1bbc6db91b6d8087a78534a6e50b	incomplete	-	-	-	-	-	-	-	-	-	-	-	-	-	-	-
13775	chromosome	-	-	DS7511465-79-FROM-2017-TE-13775-1-1_S79_contig27	347	26.513	21baa77412e3487377d13a779e3012a9	incomplete	-	-	-	-	-	-	-	-	-	-	-	-	-	-	-
13775	chromosome	-	-	DS7511465-79-FROM-2017-TE-13775-1-1_S79_contig28	329	23.1003	6cd7869e8891542ada5c1743e4929916	incomplete	-	-	-	-	-	-	-	-	-	-	-	-	-	-	-
13775	chromosome	-	-	DS7511465-79-FROM-2017-TE-13775-1-1_S79_contig29	324	26.2346	cb5fe8b29ec37a9ea86bf486cde10a1b	incomplete	-	-	-	-	-	-	-	-	-	-	-	-	-	-	-
13775	chromosome	-	-	DS7511465-79-FROM-2017-TE-13775-1-1_S79_contig30	283	31.8021	58dcd9c4899508a96a6ff3da85909e41	incomplete	-	-	-	-	-	-	-	-	-	-	-	-	-	-	-
13775	chromosome	-	-	DS7511465-79-FROM-2017-TE-13775-1-1_S79_contig31	280	50	bc4f9e101575557bb9babdc7b81499e3	incomplete	-	-	-	-	-	-	-	-	-	-	-	-	-	-	-
13775	chromosome	-	-	DS7511465-79-FROM-2017-TE-13775-1-1_S79_contig32	276	34.7826	9de6a274623b3401205a30978f726082	incomplete	-	-	-	-	-	-	-	-	-	-	-	-	-	-	-
13775	chromosome	-	-	DS7511465-79-FROM-2017-TE-13775-1-1_S79_contig33	272	34.5588	78515967659314af0f25989cae45fa35	incomplete	-	-	-	-	-	-	-	-	-	-	-	-	-	-	-
13775	chromosome	-	-	DS7511465-79-FROM-2017-TE-13775-1-1_S79_contig34	272	32.3529	a6885433bb046fbac7406719c1443b97	incomplete	-	-	-	-	-	-	-	-	-	-	-	-	-	-	-
13775	chromosome	-	-	DS7511465-79-FROM-2017-TE-13775-1-1_S79_contig35	269	32.7138	3ad1258d3b4d491771f982bb3b0f1f65	incomplete	-	-	-	-	-	-	-	-	-	-	-	-	-	-	-
13775	chromosome	-	-	DS7511465-79-FROM-2017-TE-13775-1-1_S79_contig36	261	30.6513	28969daacff41a92490598023cc2a8d5	incomplete	-	-	-	-	-	-	-	-	-	-	-	-	-	-	-
13775	chromosome	-	-	DS7511465-79-FROM-2017-TE-13775-1-1_S79_contig37	257	30.3502	b75c622e27fb95434ab9081c8127b1e2	incomplete	-	-	-	-	-	-	-	-	-	-	-	-	-	-	-
13775	chromosome	-	-	DS7511465-79-FROM-2017-TE-13775-1-1_S79_contig38	252	23.0159	68b6a1d53a058cdf4c49c78755423a6f	incomplete	-	-	-	-	-	-	-	-	-	-	-	-	-	-	-
13775	chromosome	-	-	DS7511465-79-FROM-2017-TE-13775-1-1_S79_contig39	247	30.7692	bdef895b77981989bdd514acf854f999	incomplete	-	-	-	-	-	-	-	-	-	-	-	-	-	-	-
13775	chromosome	-	-	DS7511465-79-FROM-2017-TE-13775-1-1_S79_contig40	241	34.0249	a3d6cda840275abba54853b027c14b2f	incomplete	-	-	-	-	-	-	-	-	-	-	-	-	-	-	-
13775	chromosome	-	-	DS7511465-79-FROM-2017-TE-13775-1-1_S79_contig41	240	21.6667	440166b148663c2103cba7cfaa66eaa0	incomplete	-	-	-	-	-	-	-	-	-	-	-	-	-	-	-
13775	chromosome	-	-	DS7511465-79-FROM-2017-TE-13775-1-1_S79_contig42	239	43.0962	599eaaf747c7a776ad6a3e1bab19d987	incomplete	-	-	-	-	-	-	-	-	-	-	-	-	-	-	-
13775	chromosome	-	-	DS7511465-79-FROM-2017-TE-13775-1-1_S79_contig43	239	26.7782	f55999b237f96da9db98bee4b5236fa8	incomplete	-	-	-	-	-	-	-	-	-	-	-	-	-	-	-
13775	chromosome	-	-	DS7511465-79-FROM-2017-TE-13775-1-1_S79_contig44	236	37.7119	50e478dc6a437eba3b266ae2e7d515b0	incomplete	-	-	-	-	-	-	-	-	-	-	-	-	-	-	-
13775	chromosome	-	-	DS7511465-79-FROM-2017-TE-13775-1-1_S79_contig45	233	32.1888	05c5dc4ea99746a46f05a435251f5232	incomplete	-	-	-	-	-	-	-	-	-	-	-	-	-	-	-
13775	chromosome	-	-	DS7511465-79-FROM-2017-TE-13775-1-1_S79_contig46	229	72.4891	5d049873ea1467a6918db4a37f83ab00	incomplete	-	-	-	-	-	-	-	-	-	-	-	-	-	-	-
13775	chromosome	-	-	DS7511465-79-FROM-2017-TE-13775-1-1_S79_contig47	228	57.8947	635db981295a21396546dd26aa43d612	incomplete	-	-	-	-	-	-	-	-	-	-	-	-	-	-	-
13775	chromosome	-	-	DS7511465-79-FROM-2017-TE-13775-1-1_S79_contig48	213	26.2911	e5d41279ab56fdda6aac31cacdfb4060	incomplete	-	-	-	-	-	-	-	-	-	-	-	-	-	-	-
13776	chromosome	-	-	DS7511461-78-FROM-2017-TE-13776-1-1_S78_contig1	388050	30.9476	cb1072c9f31ae17a7ab5611061f02708	incomplete	-	-	-	-	-	-	-	-	-	-	-	-	-	-	-
13776	chromosome	-	-	DS7511461-78-FROM-2017-TE-13776-1-1_S78_contig2	265739	31.9404	29211145ccc06a41c885d2c3ccdc3f4a	incomplete	-	-	-	-	-	-	-	-	-	-	-	-	-	-	-
13776	chromosome	-	-	DS7511461-78-FROM-2017-TE-13776-1-1_S78_contig3	218473	31.4849	21cfe24a41a9921aa3e9a5f5371153ee	incomplete	-	-	-	-	-	-	-	-	-	-	-	-	-	-	-
13776	chromosome	-	-	DS7511461-78-FROM-2017-TE-13776-1-1_S78_contig4	171024	31.1459	5bb7c09656addf8b7545f567c5251ccd	incomplete	-	-	-	-	-	-	-	-	-	-	-	-	-	-	-
13776	chromosome	-	-	DS7511461-78-FROM-2017-TE-13776-1-1_S78_contig5	163658	31.578	57d691627ac86c0fc3e2b06700aedc0d	incomplete	-	-	-	-	-	-	-	-	-	-	-	-	-	-	-
13776	chromosome	-	-	DS7511461-78-FROM-2017-TE-13776-1-1_S78_contig6	132884	32.4621	3b529a003d45045a3c677e579a013daf	incomplete	-	-	-	-	-	-	-	-	-	-	-	-	-	-	-
13776	chromosome	-	-	DS7511461-78-FROM-2017-TE-13776-1-1_S78_contig7	106171	31.1846	2af2eb5ddc74b7d5b198eb1c707455da	incomplete	-	-	-	-	-	-	-	-	-	-	-	-	-	-	-
13776	chromosome	-	-	DS7511461-78-FROM-2017-TE-13776-1-1_S78_contig8	95627	30.7936	86c0d6b0bbd692bc337cd69c3bf1d9a4	incomplete	-	-	-	-	-	-	-	-	-	-	-	-	-	-	-
13776	chromosome	-	-	DS7511461-78-FROM-2017-TE-13776-1-1_S78_contig9	52680	31.0099	5153a2f757b16d83de41e17514faa216	incomplete	-	-	-	-	-	-	-	-	-	-	-	-	-	-	-
13776	chromosome	-	-	DS7511461-78-FROM-2017-TE-13776-1-1_S78_contig10	45620	30.8089	e5199dd11be08cf19d57177055f177c3	incomplete	-	-	-	-	-	-	-	-	-	-	-	-	-	-	-
13776	chromosome	-	-	DS7511461-78-FROM-2017-TE-13776-1-1_S78_contig11	6252	41.5227	3b7d3c95cba4811ef9205e862b7db71f	incomplete	-	-	-	-	-	-	-	-	-	-	-	-	-	-	-
13776	chromosome	-	-	DS7511461-78-FROM-2017-TE-13776-1-1_S78_contig12	1028	30.2529	5d9fd8242b20e857f98aa55d2930cb92	incomplete	-	-	-	-	-	-	-	-	-	-	-	-	-	-	-
13776	chromosome	-	-	DS7511461-78-FROM-2017-TE-13776-1-1_S78_contig13	735	35.102	6880e1e92a0f70a766cc9065a237a088	incomplete	-	-	-	-	-	-	-	-	-	-	-	-	-	-	-
13776	chromosome	-	-	DS7511461-78-FROM-2017-TE-13776-1-1_S78_contig14	643	27.3717	1a314934a19d752c6dd64bcbce404aea	incomplete	-	-	-	-	-	-	-	-	-	-	-	-	-	-	-
13776	chromosome	-	-	DS7511461-78-FROM-2017-TE-13776-1-1_S78_contig15	614	33.3876	ff62295ff28935f3636cf8740b996cc9	incomplete	-	-	-	-	-	-	-	-	-	-	-	-	-	-	-
13776	chromosome	-	-	DS7511461-78-FROM-2017-TE-13776-1-1_S78_contig16	611	26.1866	ff7be6be1b204306a9b44c817261e254	incomplete	-	-	-	-	-	-	-	-	-	-	-	-	-	-	-
13776	chromosome	-	-	DS7511461-78-FROM-2017-TE-13776-1-1_S78_contig17	609	39.7373	031c834a3d83e80237656e8cc86c34d0	incomplete	-	-	-	-	-	-	-	-	-	-	-	-	-	-	-
13776	chromosome	-	-	DS7511461-78-FROM-2017-TE-13776-1-1_S78_contig18	596	30.5369	c0dc46062a3b56c6c75d0933d57014f7	incomplete	-	-	-	-	-	-	-	-	-	-	-	-	-	-	-
13776	chromosome	-	-	DS7511461-78-FROM-2017-TE-13776-1-1_S78_contig19	512	35.9375	3027451c6a1fe0b87290df04b51c0f3f	incomplete	-	-	-	-	-	-	-	-	-	-	-	-	-	-	-
13776	chromosome	-	-	DS7511461-78-FROM-2017-TE-13776-1-1_S78_contig20	445	29.8876	f522c8b054b6ba7085b9f00e80608ae7	incomplete	-	-	-	-	-	-	-	-	-	-	-	-	-	-	-
13776	chromosome	-	-	DS7511461-78-FROM-2017-TE-13776-1-1_S78_contig21	357	24.0896	4291f1dd0a01e7331b7e669bc9fd25d1	incomplete	-	-	-	-	-	-	-	-	-	-	-	-	-	-	-
13776	chromosome	-	-	DS7511461-78-FROM-2017-TE-13776-1-1_S78_contig22	334	36.2275	fa984a9e51917761d95613705ed1b551	incomplete	-	-	-	-	-	-	-	-	-	-	-	-	-	-	-
13776	chromosome	-	-	DS7511461-78-FROM-2017-TE-13776-1-1_S78_contig23	334	37.1257	89695d37354cde6edfca25a40665e078	incomplete	-	-	-	-	-	-	-	-	-	-	-	-	-	-	-
13776	chromosome	-	-	DS7511461-78-FROM-2017-TE-13776-1-1_S78_contig24	286	30.4196	480afa929d70c7b2b8372a7801c7c209	incomplete	-	-	-	-	-	-	-	-	-	-	-	-	-	-	-
13776	chromosome	-	-	DS7511461-78-FROM-2017-TE-13776-1-1_S78_contig25	270	25.5556	e6faefdf15fca8549c8e121adb0a73b0	incomplete	-	-	-	-	-	-	-	-	-	-	-	-	-	-	-
13776	chromosome	-	-	DS7511461-78-FROM-2017-TE-13776-1-1_S78_contig26	266	27.4436	923ee1617f2b6885cbbc09f1a4104cde	incomplete	-	-	-	-	-	-	-	-	-	-	-	-	-	-	-
13776	chromosome	-	-	DS7511461-78-FROM-2017-TE-13776-1-1_S78_contig27	259	27.4131	77068b250ab3fddbce5ede802a5ea046	incomplete	-	-	-	-	-	-	-	-	-	-	-	-	-	-	-
13776	chromosome	-	-	DS7511461-78-FROM-2017-TE-13776-1-1_S78_contig28	257	36.1868	abb571a66d2f54b27e39cd725f025c1e	incomplete	-	-	-	-	-	-	-	-	-	-	-	-	-	-	-
13776	chromosome	-	-	DS7511461-78-FROM-2017-TE-13776-1-1_S78_contig29	257	39.2996	3f8050a0cbaf54f5c1887b1dca979ed9	incomplete	-	-	-	-	-	-	-	-	-	-	-	-	-	-	-
13776	chromosome	-	-	DS7511461-78-FROM-2017-TE-13776-1-1_S78_contig30	257	28.4047	863999d1087c6c718b4bed3e0af11989	incomplete	-	-	-	-	-	-	-	-	-	-	-	-	-	-	-
13776	chromosome	-	-	DS7511461-78-FROM-2017-TE-13776-1-1_S78_contig31	256	35.5469	5e7392cf87d33e35640ca222a88e9d79	incomplete	-	-	-	-	-	-	-	-	-	-	-	-	-	-	-
13776	chromosome	-	-	DS7511461-78-FROM-2017-TE-13776-1-1_S78_contig32	254	36.6142	cac7917032ae9a63729cef33dc429372	incomplete	-	-	-	-	-	-	-	-	-	-	-	-	-	-	-
13776	chromosome	-	-	DS7511461-78-FROM-2017-TE-13776-1-1_S78_contig33	253	37.1542	67655bab9f0926a98b24a53238a6259f	incomplete	-	-	-	-	-	-	-	-	-	-	-	-	-	-	-
13776	chromosome	-	-	DS7511461-78-FROM-2017-TE-13776-1-1_S78_contig34	253	33.5968	9954a00ff8c5ec9519ec37a2c5d16ff8	incomplete	-	-	-	-	-	-	-	-	-	-	-	-	-	-	-
13776	chromosome	-	-	DS7511461-78-FROM-2017-TE-13776-1-1_S78_contig35	251	39.0438	d4d3d2a402db8d8c8600561d08cde688	incomplete	-	-	-	-	-	-	-	-	-	-	-	-	-	-	-
13776	chromosome	-	-	DS7511461-78-FROM-2017-TE-13776-1-1_S78_contig36	250	41.2	e74cbea5113f99a42d0055e2f240e6ba	incomplete	-	-	-	-	-	-	-	-	-	-	-	-	-	-	-
13776	chromosome	-	-	DS7511461-78-FROM-2017-TE-13776-1-1_S78_contig37	246	34.1463	d777fe9d7df03045d72d5f711f43cfff	incomplete	-	-	-	-	-	-	-	-	-	-	-	-	-	-	-
13776	chromosome	-	-	DS7511461-78-FROM-2017-TE-13776-1-1_S78_contig38	246	30.0813	52066d8ce9ea866ba94944320d33f225	incomplete	-	-	-	-	-	-	-	-	-	-	-	-	-	-	-
13776	chromosome	-	-	DS7511461-78-FROM-2017-TE-13776-1-1_S78_contig39	245	25.3061	1527df55f1335871b942253a34f45b36	incomplete	-	-	-	-	-	-	-	-	-	-	-	-	-	-	-
13776	chromosome	-	-	DS7511461-78-FROM-2017-TE-13776-1-1_S78_contig40	241	37.7593	d50f9ba7c616ac7176cd823f85ca8bfe	incomplete	-	-	-	-	-	-	-	-	-	-	-	-	-	-	-
13776	chromosome	-	-	DS7511461-78-FROM-2017-TE-13776-1-1_S78_contig41	241	32.3651	256ec3c37c4fe0099c831c4feffb42d9	incomplete	-	-	-	-	-	-	-	-	-	-	-	-	-	-	-
13776	chromosome	-	-	DS7511461-78-FROM-2017-TE-13776-1-1_S78_contig42	235	65.5319	ecbf7a3ffca7b24a4f269850bc0de04c	incomplete	-	-	-	-	-	-	-	-	-	-	-	-	-	-	-
13776	chromosome	-	-	DS7511461-78-FROM-2017-TE-13776-1-1_S78_contig43	234	29.9145	b3f9246c823da0bdb0f48ab0190c5def	incomplete	-	-	-	-	-	-	-	-	-	-	-	-	-	-	-
13776	chromosome	-	-	DS7511461-78-FROM-2017-TE-13776-1-1_S78_contig44	233	33.4764	d145b840746bb5c8e1c2f042f68a81e6	incomplete	-	-	-	-	-	-	-	-	-	-	-	-	-	-	-
13776	chromosome	-	-	DS7511461-78-FROM-2017-TE-13776-1-1_S78_contig45	232	33.6207	423101b19e693eacd5180e25b98346a3	incomplete	-	-	-	-	-	-	-	-	-	-	-	-	-	-	-
13776	chromosome	-	-	DS7511461-78-FROM-2017-TE-13776-1-1_S78_contig46	230	29.1304	ba8eba5c9f79e8b1f850bce4b09425a5	incomplete	-	-	-	-	-	-	-	-	-	-	-	-	-	-	-
13777	chromosome	-	-	DS7511457-77-FROM-2017-TE-13777-1-1_S77_contig1	388616	30.975	752de2bfb9ac075c8654c2ae828f7f65	incomplete	-	-	-	-	-	-	-	-	-	-	-	-	-	-	-
13777	chromosome	-	-	DS7511457-77-FROM-2017-TE-13777-1-1_S77_contig2	264548	31.9039	59a09b5ac093dc9b4b01f7ac1a932dac	incomplete	-	-	-	-	-	-	-	-	-	-	-	-	-	-	-
13777	chromosome	-	-	DS7511457-77-FROM-2017-TE-13777-1-1_S77_contig3	214070	31.0814	0813091f17b33c846d7e729b454586f2	incomplete	-	-	-	-	-	-	-	-	-	-	-	-	-	-	-
13777	chromosome	-	-	DS7511457-77-FROM-2017-TE-13777-1-1_S77_contig4	163084	31.5672	a1b6786f80f8a8b41f708f4bf5f366e8	incomplete	-	-	-	-	-	-	-	-	-	-	-	-	-	-	-
13777	chromosome	-	-	DS7511457-77-FROM-2017-TE-13777-1-1_S77_contig5	129300	32.5545	18d194578aff63cd794ce3b717b5d098	incomplete	-	-	-	-	-	-	-	-	-	-	-	-	-	-	-
13777	chromosome	-	-	DS7511457-77-FROM-2017-TE-13777-1-1_S77_contig6	110969	30.9122	dff04b72682d103711d291725381ab51	incomplete	-	-	-	-	-	-	-	-	-	-	-	-	-	-	-
13777	chromosome	-	-	DS7511457-77-FROM-2017-TE-13777-1-1_S77_contig7	106334	31.2365	6f42c09f31c3082bc871d231f3f24093	incomplete	-	-	-	-	-	-	-	-	-	-	-	-	-	-	-
13777	chromosome	-	-	DS7511457-77-FROM-2017-TE-13777-1-1_S77_contig8	83682	30.8967	ced94ee9187e123b7df67797bfe116ca	incomplete	-	-	-	-	-	-	-	-	-	-	-	-	-	-	-
13777	chromosome	-	-	DS7511457-77-FROM-2017-TE-13777-1-1_S77_contig9	61280	31.4067	7a18bc04b7fea1e4bdc90033b72e1e66	incomplete	-	-	-	-	-	-	-	-	-	-	-	-	-	-	-
13777	chromosome	-	-	DS7511457-77-FROM-2017-TE-13777-1-1_S77_contig10	52680	31.0118	94edec2be54431b86c460a1f7224b66d	incomplete	-	-	-	-	-	-	-	-	-	-	-	-	-	-	-
13777	chromosome	-	-	DS7511457-77-FROM-2017-TE-13777-1-1_S77_contig11	45598	30.8303	dd73b48e30238aa08b62385f436f5af9	incomplete	-	-	-	-	-	-	-	-	-	-	-	-	-	-	-
13777	chromosome	-	-	DS7511457-77-FROM-2017-TE-13777-1-1_S77_contig12	35135	23.1706	692b9de73899ca4d8a0e246683ba295e	incomplete	-	-	-	-	-	-	-	-	-	-	-	-	-	-	-
13777	plasmid	AC320	AL464	DS7511457-77-FROM-2017-TE-13777-1-1_S77_contig13	34958	28.5657	b76b1f835cc1f2c9aca04a2fc9e35457	incomplete	-	-	MOBP	NC_022355_00016	MPF_T,MPF_T,MPF_T,MPF_T	NC_022355_00047,NC_022355_00043,NC_006134_00038,NC_022355_00040	-	-	-	CP043764	0.0158335	Campylobacter jejuni	-	-	-
13777	plasmid	AB468	AK262	DS7511457-77-FROM-2017-TE-13777-1-1_S77_contig14	26231	29.4232	355a851aa370a38223363e0f547c2f22	incomplete	-	-	MOBP	NC_022656_00032	MPF_T,MPF_T,MPF_T	NC_022656_00008,NC_022656_00015,NC_022656_00023	-	-	-	CP023547	0.0106116	Campylobacter coli	-	-	-
13777	chromosome	-	-	DS7511457-77-FROM-2017-TE-13777-1-1_S77_contig15	11359	24.4212	eabcb2da3e34547adeeae0987034d564	incomplete	-	-	-	-	-	-	-	-	-	-	-	-	-	-	-
13777	chromosome	-	-	DS7511457-77-FROM-2017-TE-13777-1-1_S77_contig16	9046	30.6765	12777bd506fe42bb113bffed0b56a87d	incomplete	-	-	-	-	-	-	-	-	-	-	-	-	-	-	-
13777	chromosome	-	-	DS7511457-77-FROM-2017-TE-13777-1-1_S77_contig17	6400	41.4062	b2eb9c3aa01115b7561569c61d22bf24	incomplete	-	-	-	-	-	-	-	-	-	-	-	-	-	-	-
13777	plasmid	AD894	AN570	DS7511457-77-FROM-2017-TE-13777-1-1_S77_contig18	3471	31.8928	40e0600fe0c85c10610a6e234ad4a449	incomplete	rep_cluster_896	002376__NC_008050_00001	-	-	-	-	-	-	-	NC_008050	0.00997914	Campylobacter coli RM2228	-	-	-
13777	chromosome	-	-	DS7511457-77-FROM-2017-TE-13777-1-1_S77_contig19	2943	25.2124	cb4d62f288119b4f531afaf7b94155bc	incomplete	-	-	-	-	-	-	-	-	-	-	-	-	-	-	-
13777	chromosome	-	-	DS7511457-77-FROM-2017-TE-13777-1-1_S77_contig20	2342	33.5184	de73470e3df22df896842c7266768a98	incomplete	-	-	-	-	-	-	-	-	-	-	-	-	-	-	-
13777	chromosome	-	-	DS7511457-77-FROM-2017-TE-13777-1-1_S77_contig21	2107	28.1917	9e66ee5cbe007c5c5aa6356e360ba49f	incomplete	-	-	-	-	-	-	-	-	-	-	-	-	-	-	-
13777	chromosome	-	-	DS7511457-77-FROM-2017-TE-13777-1-1_S77_contig22	2031	27.4742	047d5b1b22224d8c7ab42955d5cddfed	incomplete	-	-	-	-	-	-	-	-	-	-	-	-	-	-	-
13777	chromosome	-	-	DS7511457-77-FROM-2017-TE-13777-1-1_S77_contig23	1822	26.2349	368f63264722872654fa0aebab7f8bab	incomplete	-	-	-	-	-	-	-	-	-	-	-	-	-	-	-
13777	plasmid	AC320	AL464	DS7511457-77-FROM-2017-TE-13777-1-1_S77_contig24	1749	30.4174	4ca165fb544ea637ffb569a35aa1f252	incomplete	-	-	-	-	-	-	-	-	-	CP043764	0.0158335	Campylobacter jejuni	-	-	-
13777	chromosome	-	-	DS7511457-77-FROM-2017-TE-13777-1-1_S77_contig25	1476	31.2331	67f783306ab9dce33596df83269a92e8	incomplete	-	-	-	-	-	-	-	-	-	-	-	-	-	-	-
13777	plasmid	AC320	AL464	DS7511457-77-FROM-2017-TE-13777-1-1_S77_contig26	1469	19.8094	5c42ba72072652acc60aa0d47e92d078	incomplete	-	-	-	-	-	-	-	-	-	CP043764	0.0158335	Campylobacter jejuni	-	-	-
13777	chromosome	-	-	DS7511457-77-FROM-2017-TE-13777-1-1_S77_contig27	1363	31.4013	09c3f1395bfabf3f27fb52c63232d500	incomplete	-	-	-	-	-	-	-	-	-	-	-	-	-	-	-
13777	chromosome	-	-	DS7511457-77-FROM-2017-TE-13777-1-1_S77_contig28	1328	29.9699	60e4df6567156d48553e8e515ee0f894	incomplete	-	-	-	-	-	-	-	-	-	-	-	-	-	-	-
13777	chromosome	-	-	DS7511457-77-FROM-2017-TE-13777-1-1_S77_contig29	1229	36.371	9e2863c604c87f095d9ef2d69e904030	incomplete	-	-	-	-	-	-	-	-	-	-	-	-	-	-	-
13777	chromosome	-	-	DS7511457-77-FROM-2017-TE-13777-1-1_S77_contig30	1213	30.2556	35d8d4067e60c93defbc9accbdabde45	incomplete	-	-	-	-	-	-	-	-	-	-	-	-	-	-	-
13777	plasmid	AC320	AL464	DS7511457-77-FROM-2017-TE-13777-1-1_S77_contig31	1212	40.9241	5c022d2b4a48e17d73153ccb6dcee949	incomplete	-	-	-	-	-	-	-	-	-	CP043764	0.0158335	Campylobacter jejuni	KX077898,CP015578,KX077887	ISCco2,ISChh1,ISSsu2	repetitve element
13777	chromosome	-	-	DS7511457-77-FROM-2017-TE-13777-1-1_S77_contig32	1107	32.6107	bd60faf1dd2aa2a046b1e9d3b52e062f	incomplete	-	-	-	-	-	-	-	-	-	-	-	-	-	-	-
13777	plasmid	AC320	AL464	DS7511457-77-FROM-2017-TE-13777-1-1_S77_contig33	1041	39.001	0d13e1530cde1fe9c9236ace994e10ee	incomplete	-	-	-	-	-	-	-	-	-	CP043764	0.0158335	Campylobacter jejuni	KX077898,CP015578,CP019978	ISCco2,ISChh1,ISHahy2	repetitve element
13777	chromosome	-	-	DS7511457-77-FROM-2017-TE-13777-1-1_S77_contig34	905	27.4033	22f740b443038527578f82a4e14cc3ec	incomplete	-	-	-	-	-	-	-	-	-	-	-	-	-	-	-
13777	chromosome	-	-	DS7511457-77-FROM-2017-TE-13777-1-1_S77_contig35	853	28.3705	1588a2c66c2dae2a84d2fa2d2927bc8f	incomplete	-	-	-	-	-	-	-	-	-	-	-	-	-	-	-
13777	chromosome	-	-	DS7511457-77-FROM-2017-TE-13777-1-1_S77_contig36	797	38.5194	cd7ad40703cf59c688c8d986098851ad	incomplete	-	-	-	-	-	-	-	-	-	-	-	-	-	-	-
13777	chromosome	-	-	DS7511457-77-FROM-2017-TE-13777-1-1_S77_contig37	673	28.6776	b2dcf32bef41cdeb9db1ab49e806bb6a	incomplete	-	-	-	-	-	-	-	-	-	-	-	-	-	-	-
13777	chromosome	-	-	DS7511457-77-FROM-2017-TE-13777-1-1_S77_contig38	673	27.9346	08493d1f7f997534ac6426b008fa21b8	incomplete	-	-	-	-	-	-	-	-	-	-	-	-	-	-	-
13777	chromosome	-	-	DS7511457-77-FROM-2017-TE-13777-1-1_S77_contig39	636	67.1384	39e4ae8bbe482a64558c242cb88f1e9f	incomplete	-	-	-	-	-	-	-	-	-	-	-	-	-	-	-
13777	chromosome	-	-	DS7511457-77-FROM-2017-TE-13777-1-1_S77_contig40	512	24.4141	7d22151d8c729d8f0e63d8d8ea03add8	incomplete	-	-	-	-	-	-	-	-	-	-	-	-	-	-	-
13777	chromosome	-	-	DS7511457-77-FROM-2017-TE-13777-1-1_S77_contig41	508	30.1181	e2d4ba79cc980f1e5e66d442b0b92390	incomplete	-	-	-	-	-	-	-	-	-	-	-	-	-	-	-
13777	chromosome	-	-	DS7511457-77-FROM-2017-TE-13777-1-1_S77_contig42	433	28.4065	54402e87a6032f45f494521d7411271f	incomplete	-	-	-	-	-	-	-	-	-	-	-	-	-	-	-
13777	chromosome	-	-	DS7511457-77-FROM-2017-TE-13777-1-1_S77_contig43	425	33.1765	afc620f8cc1b0327d0b6588d9df2dfb7	incomplete	-	-	-	-	-	-	-	-	-	-	-	-	-	-	-
13777	chromosome	-	-	DS7511457-77-FROM-2017-TE-13777-1-1_S77_contig44	417	68.5851	7421b7a6547e732158d84a894e0a5d4b	incomplete	-	-	-	-	-	-	-	-	-	-	-	-	-	-	-
13777	chromosome	-	-	DS7511457-77-FROM-2017-TE-13777-1-1_S77_contig45	403	29.0323	2dd35498bf20b76400d4c6e95eb358a6	incomplete	-	-	-	-	-	-	-	-	-	-	-	-	-	-	-
13777	chromosome	-	-	DS7511457-77-FROM-2017-TE-13777-1-1_S77_contig46	380	25.7895	08eecf07e2361d50fa33595df6229a60	incomplete	-	-	-	-	-	-	-	-	-	-	-	-	-	-	-
13777	chromosome	-	-	DS7511457-77-FROM-2017-TE-13777-1-1_S77_contig47	372	67.4731	205eba400f7dc0409e18c1abc0450fc6	incomplete	-	-	-	-	-	-	-	-	-	-	-	-	-	-	-
13777	chromosome	-	-	DS7511457-77-FROM-2017-TE-13777-1-1_S77_contig48	371	81.9407	6c1416d43494b337392569fe00bb6528	incomplete	-	-	-	-	-	-	-	-	-	-	-	-	-	-	-
13777	chromosome	-	-	DS7511457-77-FROM-2017-TE-13777-1-1_S77_contig49	368	33.6957	c9f3193675b3790e13539201df066e77	incomplete	-	-	-	-	-	-	-	-	-	-	-	-	-	-	-
13777	chromosome	-	-	DS7511457-77-FROM-2017-TE-13777-1-1_S77_contig50	351	20.2279	b7e6be2a6e8e5c873d4c36d3faa7d98c	incomplete	-	-	-	-	-	-	-	-	-	-	-	-	-	-	-
13777	chromosome	-	-	DS7511457-77-FROM-2017-TE-13777-1-1_S77_contig51	351	24.5014	a3b4957fd6126919a3ef86777c4c968d	incomplete	-	-	-	-	-	-	-	-	-	-	-	-	-	-	-
13777	chromosome	-	-	DS7511457-77-FROM-2017-TE-13777-1-1_S77_contig52	347	30.2594	e6ee80f8af3dbd7e91cebaca8414436f	incomplete	-	-	-	-	-	-	-	-	-	-	-	-	-	-	-
13777	chromosome	-	-	DS7511457-77-FROM-2017-TE-13777-1-1_S77_contig53	342	70.1754	0eba05e72c86a5d6476628ba2879a436	incomplete	-	-	-	-	-	-	-	-	-	-	-	-	-	-	-
13777	chromosome	-	-	DS7511457-77-FROM-2017-TE-13777-1-1_S77_contig54	339	22.4189	2a511f93555d705de44cf4a0db1caafd	incomplete	-	-	-	-	-	-	-	-	-	-	-	-	-	-	-
13777	chromosome	-	-	DS7511457-77-FROM-2017-TE-13777-1-1_S77_contig55	335	67.7612	140e4aed955065a39ac7481da8d69c6a	incomplete	-	-	-	-	-	-	-	-	-	-	-	-	-	-	-
13777	chromosome	-	-	DS7511457-77-FROM-2017-TE-13777-1-1_S77_contig56	333	20.7207	9c0ff378aee029b28168e5d3702ebf0d	incomplete	-	-	-	-	-	-	-	-	-	-	-	-	-	-	-
13777	chromosome	-	-	DS7511457-77-FROM-2017-TE-13777-1-1_S77_contig57	332	71.988	89825613e174c964055f267a0e5f241d	incomplete	-	-	-	-	-	-	-	-	-	-	-	-	-	-	-
13777	chromosome	-	-	DS7511457-77-FROM-2017-TE-13777-1-1_S77_contig58	323	70.2786	f5b192ff643c43697dfa1e9b9d37dc45	incomplete	-	-	-	-	-	-	-	-	-	-	-	-	-	-	-
13777	chromosome	-	-	DS7511457-77-FROM-2017-TE-13777-1-1_S77_contig59	316	27.2152	64b890751d4cea4c20fa71f8b6a1a4a7	incomplete	-	-	-	-	-	-	-	-	-	-	-	-	-	-	-
13777	chromosome	-	-	DS7511457-77-FROM-2017-TE-13777-1-1_S77_contig60	311	69.4534	50eadaa0931d74d2f935bd383fdc3d08	incomplete	-	-	-	-	-	-	-	-	-	-	-	-	-	-	-
13777	chromosome	-	-	DS7511457-77-FROM-2017-TE-13777-1-1_S77_contig61	307	19.8697	c2e620dc39ed3ce26318946416509c4c	incomplete	-	-	-	-	-	-	-	-	-	-	-	-	-	-	-
13777	chromosome	-	-	DS7511457-77-FROM-2017-TE-13777-1-1_S77_contig62	304	72.6974	96ba0f229f844bdde3d3dd8cd721b241	incomplete	-	-	-	-	-	-	-	-	-	-	-	-	-	-	-
13777	chromosome	-	-	DS7511457-77-FROM-2017-TE-13777-1-1_S77_contig63	297	71.0438	29eb4c7023b33bfbd24e93f1deeaa292	incomplete	-	-	-	-	-	-	-	-	-	-	-	-	-	-	-
13777	chromosome	-	-	DS7511457-77-FROM-2017-TE-13777-1-1_S77_contig64	294	77.2109	26b78fefb1a910f3b024eeac9c6393d3	incomplete	-	-	-	-	-	-	-	-	-	-	-	-	-	-	-
13777	chromosome	-	-	DS7511457-77-FROM-2017-TE-13777-1-1_S77_contig65	288	68.4028	8b2f6530471f38cec9008fa0458c27cb	incomplete	-	-	-	-	-	-	-	-	-	-	-	-	-	-	-
13777	chromosome	-	-	DS7511457-77-FROM-2017-TE-13777-1-1_S77_contig66	287	69.6864	de51878a935d5caf9f190899e85d149f	incomplete	-	-	-	-	-	-	-	-	-	-	-	-	-	-	-
13777	chromosome	-	-	DS7511457-77-FROM-2017-TE-13777-1-1_S77_contig67	287	27.5261	ed8c67dc17d6aed75c3b28e6b45935c7	incomplete	-	-	-	-	-	-	-	-	-	-	-	-	-	-	-
13777	chromosome	-	-	DS7511457-77-FROM-2017-TE-13777-1-1_S77_contig68	279	73.8351	4813aef7c4314ff63883c1cc2e873eb1	incomplete	-	-	-	-	-	-	-	-	-	-	-	-	-	-	-
13777	chromosome	-	-	DS7511457-77-FROM-2017-TE-13777-1-1_S77_contig69	278	35.2518	b450682f6d625313f87ba4f00e44f859	incomplete	-	-	-	-	-	-	-	-	-	-	-	-	-	-	-
13777	chromosome	-	-	DS7511457-77-FROM-2017-TE-13777-1-1_S77_contig70	277	65.343	a1edcfa04aa1eebd09ee2096891150fa	incomplete	-	-	-	-	-	-	-	-	-	-	-	-	-	-	-
13777	chromosome	-	-	DS7511457-77-FROM-2017-TE-13777-1-1_S77_contig71	274	67.5182	9cb11982c164f283b70965085b44a075	incomplete	-	-	-	-	-	-	-	-	-	-	-	-	-	-	-
13777	chromosome	-	-	DS7511457-77-FROM-2017-TE-13777-1-1_S77_contig72	273	31.8681	6783bfbfa713211d729f5b96cb0fce66	incomplete	-	-	-	-	-	-	-	-	-	-	-	-	-	-	-
13777	chromosome	-	-	DS7511457-77-FROM-2017-TE-13777-1-1_S77_contig73	273	68.8645	d39cd19738f676ca979f68ec8f724e62	incomplete	-	-	-	-	-	-	-	-	-	-	-	-	-	-	-
13777	chromosome	-	-	DS7511457-77-FROM-2017-TE-13777-1-1_S77_contig74	272	33.0882	83539db1b1522f211944f0072ce3642b	incomplete	-	-	-	-	-	-	-	-	-	-	-	-	-	-	-
13777	chromosome	-	-	DS7511457-77-FROM-2017-TE-13777-1-1_S77_contig75	271	69.0037	c9d1bbe46663f2ca3d20e995f3cda20d	incomplete	-	-	-	-	-	-	-	-	-	-	-	-	-	-	-
13777	chromosome	-	-	DS7511457-77-FROM-2017-TE-13777-1-1_S77_contig76	269	27.881	46a09a7bad8e20710c11817a282c6cd9	incomplete	-	-	-	-	-	-	-	-	-	-	-	-	-	-	-
13777	chromosome	-	-	DS7511457-77-FROM-2017-TE-13777-1-1_S77_contig77	269	28.2528	3dc1f02dc8de8819fe40becf0c5caa6a	incomplete	-	-	-	-	-	-	-	-	-	-	-	-	-	-	-
13777	chromosome	-	-	DS7511457-77-FROM-2017-TE-13777-1-1_S77_contig78	269	70.632	ab166e22d089efc0b177b73b069a9ecc	incomplete	-	-	-	-	-	-	-	-	-	-	-	-	-	-	-
13777	chromosome	-	-	DS7511457-77-FROM-2017-TE-13777-1-1_S77_contig79	269	23.4201	f9fc335ed2352421c550c21d4ec588f3	incomplete	-	-	-	-	-	-	-	-	-	-	-	-	-	-	-
13777	chromosome	-	-	DS7511457-77-FROM-2017-TE-13777-1-1_S77_contig80	268	32.0896	42abc4a0801a51a72babbc5e410a4750	incomplete	-	-	-	-	-	-	-	-	-	-	-	-	-	-	-
13777	chromosome	-	-	DS7511457-77-FROM-2017-TE-13777-1-1_S77_contig81	268	68.6567	5f60d86597c894f52edc1053fa9168db	incomplete	-	-	-	-	-	-	-	-	-	-	-	-	-	-	-
13777	chromosome	-	-	DS7511457-77-FROM-2017-TE-13777-1-1_S77_contig82	267	67.0412	a40605b3d49890d145bb654e7f11a9e6	incomplete	-	-	-	-	-	-	-	-	-	-	-	-	-	-	-
13777	chromosome	-	-	DS7511457-77-FROM-2017-TE-13777-1-1_S77_contig83	265	64.9057	25bd9415053455e5bdbf2bde1623646e	incomplete	-	-	-	-	-	-	-	-	-	-	-	-	-	-	-
13777	chromosome	-	-	DS7511457-77-FROM-2017-TE-13777-1-1_S77_contig84	264	31.0606	7ec4b4a8491d5604545af4697c65bef4	incomplete	-	-	-	-	-	-	-	-	-	-	-	-	-	-	-
13777	chromosome	-	-	DS7511457-77-FROM-2017-TE-13777-1-1_S77_contig85	257	67.7043	924fc876b4a28a2b0fd0c1350a66ff59	incomplete	-	-	-	-	-	-	-	-	-	-	-	-	-	-	-
13777	chromosome	-	-	DS7511457-77-FROM-2017-TE-13777-1-1_S77_contig86	255	68.2353	99356ea4298f933ab753a69d53c2d6f8	incomplete	-	-	-	-	-	-	-	-	-	-	-	-	-	-	-
13777	chromosome	-	-	DS7511457-77-FROM-2017-TE-13777-1-1_S77_contig87	255	57.2549	012e4b8a9d6e3f0c1ad547d44e85976d	incomplete	-	-	-	-	-	-	-	-	-	-	-	-	-	-	-
13777	chromosome	-	-	DS7511457-77-FROM-2017-TE-13777-1-1_S77_contig88	255	33.3333	1fc148e73b77389b95631a4e9335aa5d	incomplete	-	-	-	-	-	-	-	-	-	-	-	-	-	-	-
13777	chromosome	-	-	DS7511457-77-FROM-2017-TE-13777-1-1_S77_contig89	254	77.1654	c5eae8b8a6cc69cda41d8af8696b9d8b	incomplete	-	-	-	-	-	-	-	-	-	-	-	-	-	-	-
13777	chromosome	-	-	DS7511457-77-FROM-2017-TE-13777-1-1_S77_contig90	254	36.6142	f9fe62c8edd1f6b6a76963492405460d	incomplete	-	-	-	-	-	-	-	-	-	-	-	-	-	-	-
13777	chromosome	-	-	DS7511457-77-FROM-2017-TE-13777-1-1_S77_contig91	251	77.2908	becdb2fa6c79e149d57388ba6f89a3e4	incomplete	-	-	-	-	-	-	-	-	-	-	-	-	-	-	-
13777	chromosome	-	-	DS7511457-77-FROM-2017-TE-13777-1-1_S77_contig92	250	77.6	c3c464f8f74087e281ad59be891225be	incomplete	-	-	-	-	-	-	-	-	-	-	-	-	-	-	-
13777	chromosome	-	-	DS7511457-77-FROM-2017-TE-13777-1-1_S77_contig93	250	67.6	4c3ca2a569f07658cbb10ca0d46bca68	incomplete	-	-	-	-	-	-	-	-	-	-	-	-	-	-	-
13777	chromosome	-	-	DS7511457-77-FROM-2017-TE-13777-1-1_S77_contig94	249	67.8715	c0cb32f39200deea9ca4274656f1a911	incomplete	-	-	-	-	-	-	-	-	-	-	-	-	-	-	-
13777	chromosome	-	-	DS7511457-77-FROM-2017-TE-13777-1-1_S77_contig95	248	75	90e586a00feab0e87616f588540238fc	incomplete	-	-	-	-	-	-	-	-	-	-	-	-	-	-	-
13777	chromosome	-	-	DS7511457-77-FROM-2017-TE-13777-1-1_S77_contig96	247	71.2551	11a3ec36c922c06139e2db0ad62d29ca	incomplete	-	-	-	-	-	-	-	-	-	-	-	-	-	-	-
13777	chromosome	-	-	DS7511457-77-FROM-2017-TE-13777-1-1_S77_contig97	247	68.8259	b8ceb9bd5169a7256376e193ac7ac06d	incomplete	-	-	-	-	-	-	-	-	-	-	-	-	-	-	-
13777	chromosome	-	-	DS7511457-77-FROM-2017-TE-13777-1-1_S77_contig98	246	27.6423	cbfbc703ba2b6825d427ef3e7038ff92	incomplete	-	-	-	-	-	-	-	-	-	-	-	-	-	-	-
13777	chromosome	-	-	DS7511457-77-FROM-2017-TE-13777-1-1_S77_contig99	245	66.5306	5a39efa2057c0ec53ece2c2e305135e3	incomplete	-	-	-	-	-	-	-	-	-	-	-	-	-	-	-
13777	chromosome	-	-	DS7511457-77-FROM-2017-TE-13777-1-1_S77_contig100	244	22.1311	2171754217623208015530f0b47e34c5	incomplete	-	-	-	-	-	-	-	-	-	-	-	-	-	-	-
13777	chromosome	-	-	DS7511457-77-FROM-2017-TE-13777-1-1_S77_contig101	240	29.5833	96ddeb88e947cfc5b0fa9dc6ac4d249f	incomplete	-	-	-	-	-	-	-	-	-	-	-	-	-	-	-
13777	chromosome	-	-	DS7511457-77-FROM-2017-TE-13777-1-1_S77_contig102	238	58.8235	c2a3393f63f59400c1277b285f5e0979	incomplete	-	-	-	-	-	-	-	-	-	-	-	-	-	-	-
13777	chromosome	-	-	DS7511457-77-FROM-2017-TE-13777-1-1_S77_contig103	237	27.0042	921218e9b6fabde1bee10f73c42d1e8e	incomplete	-	-	-	-	-	-	-	-	-	-	-	-	-	-	-
13777	chromosome	-	-	DS7511457-77-FROM-2017-TE-13777-1-1_S77_contig104	236	50.4237	90a5f144c04b7f551598c4a6afdd172e	incomplete	-	-	-	-	-	-	-	-	-	-	-	-	-	-	-
13777	chromosome	-	-	DS7511457-77-FROM-2017-TE-13777-1-1_S77_contig105	236	33.4746	40ebe4695eade638bc185b7751c7419f	incomplete	-	-	-	-	-	-	-	-	-	-	-	-	-	-	-
13777	chromosome	-	-	DS7511457-77-FROM-2017-TE-13777-1-1_S77_contig106	235	32.766	49bc7deb81b4e5c4002f87016c724af0	incomplete	-	-	-	-	-	-	-	-	-	-	-	-	-	-	-
13777	chromosome	-	-	DS7511457-77-FROM-2017-TE-13777-1-1_S77_contig107	234	75.641	c5141f12b155a547583228b4deab2601	incomplete	-	-	-	-	-	-	-	-	-	-	-	-	-	-	-
13777	chromosome	-	-	DS7511457-77-FROM-2017-TE-13777-1-1_S77_contig108	234	70.9402	9e5513f524f0617347bc201e8c90bc2c	incomplete	-	-	-	-	-	-	-	-	-	-	-	-	-	-	-
13777	chromosome	-	-	DS7511457-77-FROM-2017-TE-13777-1-1_S77_contig109	234	78.2051	67929b938753625b944fbd66b8859b68	incomplete	-	-	-	-	-	-	-	-	-	-	-	-	-	-	-
13777	chromosome	-	-	DS7511457-77-FROM-2017-TE-13777-1-1_S77_contig110	234	73.5043	14aa269d864895fdb603c30075090945	incomplete	-	-	-	-	-	-	-	-	-	-	-	-	-	-	-
13777	chromosome	-	-	DS7511457-77-FROM-2017-TE-13777-1-1_S77_contig111	233	72.9614	576d6684c47f7af51e029d017f979c86	incomplete	-	-	-	-	-	-	-	-	-	-	-	-	-	-	-
13777	chromosome	-	-	DS7511457-77-FROM-2017-TE-13777-1-1_S77_contig112	233	66.5236	b3e1c7d81cd24d75ebd958657194f215	incomplete	-	-	-	-	-	-	-	-	-	-	-	-	-	-	-
13777	chromosome	-	-	DS7511457-77-FROM-2017-TE-13777-1-1_S77_contig113	233	28.7554	fc381b5cfec93ecb22fda7f3b4684b14	incomplete	-	-	-	-	-	-	-	-	-	-	-	-	-	-	-
13777	chromosome	-	-	DS7511457-77-FROM-2017-TE-13777-1-1_S77_contig114	233	38.1974	ff66725104c482127a944b092fce595b	incomplete	-	-	-	-	-	-	-	-	-	-	-	-	-	-	-
13777	chromosome	-	-	DS7511457-77-FROM-2017-TE-13777-1-1_S77_contig115	232	69.3966	6766274a4772e7922a312efe9333d001	incomplete	-	-	-	-	-	-	-	-	-	-	-	-	-	-	-
13777	chromosome	-	-	DS7511457-77-FROM-2017-TE-13777-1-1_S77_contig116	232	75.431	76dd0402290066bfb3b0c260603c5e16	incomplete	-	-	-	-	-	-	-	-	-	-	-	-	-	-	-
13777	chromosome	-	-	DS7511457-77-FROM-2017-TE-13777-1-1_S77_contig117	232	78.4483	d4fd7a8879df55eb9af24974e7eab8ca	incomplete	-	-	-	-	-	-	-	-	-	-	-	-	-	-	-
13777	chromosome	-	-	DS7511457-77-FROM-2017-TE-13777-1-1_S77_contig118	232	80.6034	4577c5baf68363bfe89347bed59d1760	incomplete	-	-	-	-	-	-	-	-	-	-	-	-	-	-	-
13777	chromosome	-	-	DS7511457-77-FROM-2017-TE-13777-1-1_S77_contig119	232	26.7241	2c470f9ccbdb4dfa1368ad8bc1926ac7	incomplete	-	-	-	-	-	-	-	-	-	-	-	-	-	-	-
13777	chromosome	-	-	DS7511457-77-FROM-2017-TE-13777-1-1_S77_contig120	231	34.1991	b0df1b1105d2f3613274e78afdfc4ccc	incomplete	-	-	-	-	-	-	-	-	-	-	-	-	-	-	-
13777	chromosome	-	-	DS7511457-77-FROM-2017-TE-13777-1-1_S77_contig121	231	19.9134	03815463aa624b1a0863a9e2fddda37a	incomplete	-	-	-	-	-	-	-	-	-	-	-	-	-	-	-
13777	chromosome	-	-	DS7511457-77-FROM-2017-TE-13777-1-1_S77_contig122	230	64.7826	9a2d1ae7757b0b71d6ba0802bd6e69c6	incomplete	-	-	-	-	-	-	-	-	-	-	-	-	-	-	-
13777	chromosome	-	-	DS7511457-77-FROM-2017-TE-13777-1-1_S77_contig123	230	33.0435	e15a9652d0c60daec7b5fb9cefb6cd24	incomplete	-	-	-	-	-	-	-	-	-	-	-	-	-	-	-
13777	chromosome	-	-	DS7511457-77-FROM-2017-TE-13777-1-1_S77_contig124	230	31.7391	b3f8f9ec1f340cd6bd713970fed37cef	incomplete	-	-	-	-	-	-	-	-	-	-	-	-	-	-	-
13777	chromosome	-	-	DS7511457-77-FROM-2017-TE-13777-1-1_S77_contig125	229	72.0524	079311c3c7356add4eab11fbaac4d8c6	incomplete	-	-	-	-	-	-	-	-	-	-	-	-	-	-	-
13777	chromosome	-	-	DS7511457-77-FROM-2017-TE-13777-1-1_S77_contig126	229	79.9127	332203b7ccd534b7c6edf4e573166f70	incomplete	-	-	-	-	-	-	-	-	-	-	-	-	-	-	-
13777	chromosome	-	-	DS7511457-77-FROM-2017-TE-13777-1-1_S77_contig127	229	69.4323	27601f503a42ee65cdc73965f3806a34	incomplete	-	-	-	-	-	-	-	-	-	-	-	-	-	-	-
13777	chromosome	-	-	DS7511457-77-FROM-2017-TE-13777-1-1_S77_contig128	229	65.9389	38db22a6516daa695fba4256b0675962	incomplete	-	-	-	-	-	-	-	-	-	-	-	-	-	-	-
13777	chromosome	-	-	DS7511457-77-FROM-2017-TE-13777-1-1_S77_contig129	229	38.4279	e611741a4926ffd9ebb6bf0bd0af33c0	incomplete	-	-	-	-	-	-	-	-	-	-	-	-	-	-	-
13777	chromosome	-	-	DS7511457-77-FROM-2017-TE-13777-1-1_S77_contig130	229	77.2926	76387e1f62d8338db0a73a3ad2634ffb	incomplete	-	-	-	-	-	-	-	-	-	-	-	-	-	-	-
13777	chromosome	-	-	DS7511457-77-FROM-2017-TE-13777-1-1_S77_contig131	229	43.2314	33ac01e57fb31aa060c64e49b362ea12	incomplete	-	-	-	-	-	-	-	-	-	-	-	-	-	-	-
13777	chromosome	-	-	DS7511457-77-FROM-2017-TE-13777-1-1_S77_contig132	228	67.9825	8492de5d29f7725415173d15fc031b58	incomplete	-	-	-	-	-	-	-	-	-	-	-	-	-	-	-
13777	chromosome	-	-	DS7511457-77-FROM-2017-TE-13777-1-1_S77_contig133	228	35.5263	fd32c9b6d47247c061dd45e6ebe738a3	incomplete	-	-	-	-	-	-	-	-	-	-	-	-	-	-	-
13777	chromosome	-	-	DS7511457-77-FROM-2017-TE-13777-1-1_S77_contig134	222	26.5766	e75cc770d077d92bd33def88cc1ee796	incomplete	-	-	-	-	-	-	-	-	-	-	-	-	-	-	-
13778	chromosome	-	-	DS7511453-76-FROM-2017-TE-13778-1-1_S76_contig1	259938	30.8781	aa95ff5f319ec338deed237a26966ed4	incomplete	-	-	-	-	-	-	-	-	-	-	-	-	-	-	-
13778	chromosome	-	-	DS7511453-76-FROM-2017-TE-13778-1-1_S76_contig2	255504	31.9353	e05c867201a906bd81a827fbd7e0455a	incomplete	-	-	-	-	-	-	-	-	-	-	-	-	-	-	-
13778	chromosome	-	-	DS7511453-76-FROM-2017-TE-13778-1-1_S76_contig3	189899	31.1587	39aee8a776bb868b13cbe8119e4441eb	incomplete	-	-	-	-	-	-	-	-	-	-	-	-	-	-	-
13778	chromosome	-	-	DS7511453-76-FROM-2017-TE-13778-1-1_S76_contig4	189755	30.7454	f936e7986963fc2ebd9946a41502e820	incomplete	-	-	-	-	-	-	-	-	-	-	-	-	-	-	-
13778	chromosome	-	-	DS7511453-76-FROM-2017-TE-13778-1-1_S76_contig5	163565	31.5459	28f31c366e18459f98d4b7a010ee1c85	incomplete	-	-	-	-	-	-	-	-	-	-	-	-	-	-	-
13778	chromosome	-	-	DS7511453-76-FROM-2017-TE-13778-1-1_S76_contig6	113062	31.6968	ef13e5a4bfcc97e230eb7276b2957270	incomplete	-	-	-	-	-	-	-	-	-	-	-	-	-	-	-
13778	chromosome	-	-	DS7511453-76-FROM-2017-TE-13778-1-1_S76_contig7	107705	31.2613	035654d8428da37d0c7956da4b18c23d	incomplete	-	-	-	-	-	-	-	-	-	-	-	-	-	-	-
13778	chromosome	-	-	DS7511453-76-FROM-2017-TE-13778-1-1_S76_contig8	106719	32.8648	22af89913524cabb021b6cccc471578b	incomplete	-	-	-	-	-	-	-	-	-	-	-	-	-	-	-
13778	chromosome	-	-	DS7511453-76-FROM-2017-TE-13778-1-1_S76_contig9	74531	31.293	56cfdf9b6e47f8600cd86084e6a33abc	incomplete	-	-	-	-	-	-	-	-	-	-	-	-	-	-	-
13778	chromosome	-	-	DS7511453-76-FROM-2017-TE-13778-1-1_S76_contig10	52824	31.0048	5fef2fad43570e38eab3ef3030acb2cf	incomplete	-	-	-	-	-	-	-	-	-	-	-	-	-	-	-
13778	chromosome	-	-	DS7511453-76-FROM-2017-TE-13778-1-1_S76_contig11	45870	30.787	48dc9e1cd917e83c6980b6b536c42b82	incomplete	-	-	-	-	-	-	-	-	-	-	-	-	-	-	-
13778	chromosome	-	-	DS7511453-76-FROM-2017-TE-13778-1-1_S76_contig12	31978	30.6054	13f4ac1fb36992df3548c24145af09f2	incomplete	-	-	-	-	-	-	-	-	-	-	-	-	-	-	-
13778	chromosome	-	-	DS7511453-76-FROM-2017-TE-13778-1-1_S76_contig13	28060	30.8696	3c734d622fd29d4c14c6e0f3c3936821	incomplete	-	-	-	-	-	-	-	-	-	-	-	-	-	-	-
13778	chromosome	-	-	DS7511453-76-FROM-2017-TE-13778-1-1_S76_contig14	23915	31.4196	996fefa7c3c85f47d444e390e902c569	incomplete	-	-	-	-	-	-	-	-	-	-	-	-	-	-	-
13778	chromosome	-	-	DS7511453-76-FROM-2017-TE-13778-1-1_S76_contig15	11274	30.6635	65ef6ed71b8cd0b4f705bc7542eeccea	incomplete	-	-	-	-	-	-	-	-	-	-	-	-	-	-	-
13778	chromosome	-	-	DS7511453-76-FROM-2017-TE-13778-1-1_S76_contig16	7342	32.3754	6c3366482b798422bafed116528289a1	incomplete	-	-	-	-	-	-	-	-	-	-	-	-	-	-	-
13778	chromosome	-	-	DS7511453-76-FROM-2017-TE-13778-1-1_S76_contig17	7096	39.5434	db8de4ca414d3306c8b8bd21324b9f71	incomplete	-	-	-	-	-	-	-	-	-	-	-	-	-	-	-
13778	chromosome	-	-	DS7511453-76-FROM-2017-TE-13778-1-1_S76_contig18	5423	30.2231	720917127b0942b201204287b9a3a729	incomplete	-	-	-	-	-	-	-	-	-	-	-	-	-	-	-
13778	plasmid	AD894	AN570	DS7511453-76-FROM-2017-TE-13778-1-1_S76_contig19	3351	31.7816	f7419a2cc7288f254a96f8feed36b5a7	incomplete	rep_cluster_896	002376__NC_008050_00001	-	-	-	-	-	-	-	CP040240	0.00993767	Campylobacter coli	-	-	-
13778	chromosome	-	-	DS7511453-76-FROM-2017-TE-13778-1-1_S76_contig20	2749	25.1728	c6805d899c16174ca19302e8a0f6e677	incomplete	-	-	-	-	-	-	-	-	-	-	-	-	-	-	-
13778	chromosome	-	-	DS7511453-76-FROM-2017-TE-13778-1-1_S76_contig21	2563	26.5704	deaa07937bb6d2a5abec47326e1b803c	incomplete	-	-	-	-	-	-	-	-	-	-	-	-	-	-	-
13778	chromosome	-	-	DS7511453-76-FROM-2017-TE-13778-1-1_S76_contig22	1687	28.275	9ef84876fe43e6659c7a80780e3dc337	incomplete	-	-	-	-	-	-	-	-	-	-	-	-	-	-	-
13778	chromosome	-	-	DS7511453-76-FROM-2017-TE-13778-1-1_S76_contig23	1184	26.6892	8c97242cb13c9b63f85e4b6ed7b3cad1	incomplete	-	-	-	-	-	-	-	-	-	-	-	-	-	-	-
13778	chromosome	-	-	DS7511453-76-FROM-2017-TE-13778-1-1_S76_contig24	746	32.0375	d091c2e5a1556345abc6447a11694766	incomplete	-	-	-	-	-	-	-	-	-	-	-	-	-	-	-
13778	chromosome	-	-	DS7511453-76-FROM-2017-TE-13778-1-1_S76_contig25	730	33.9726	5956bebaab954ed8c93d423cef75ea55	incomplete	-	-	-	-	-	-	-	-	-	-	-	-	-	-	-
13778	chromosome	-	-	DS7511453-76-FROM-2017-TE-13778-1-1_S76_contig26	600	30.3333	2db53b3ae65e94fc6d99cb4e26dcb6d2	incomplete	-	-	-	-	-	-	-	-	-	-	-	-	-	-	-
13778	chromosome	-	-	DS7511453-76-FROM-2017-TE-13778-1-1_S76_contig27	588	27.0408	422d5a305f08259f2f685004ebe92663	incomplete	-	-	-	-	-	-	-	-	-	-	-	-	-	-	-
13778	chromosome	-	-	DS7511453-76-FROM-2017-TE-13778-1-1_S76_contig28	571	24.3433	7bc72ec979b4ff8b4840954abdd177fb	incomplete	-	-	-	-	-	-	-	-	-	-	-	-	-	-	-
13778	chromosome	-	-	DS7511453-76-FROM-2017-TE-13778-1-1_S76_contig29	559	32.5581	ab00393abfdcfd8fa9bb1c703ba9eb01	incomplete	-	-	-	-	-	-	-	-	-	-	-	-	-	-	-
13778	chromosome	-	-	DS7511453-76-FROM-2017-TE-13778-1-1_S76_contig30	539	35.0649	8db083f857cdaf29ccb6900e212b5cf4	incomplete	-	-	-	-	-	-	-	-	-	-	-	-	-	-	-
13778	chromosome	-	-	DS7511453-76-FROM-2017-TE-13778-1-1_S76_contig31	501	37.1257	b20508554a612d6bac74ff2812513f04	incomplete	-	-	-	-	-	-	-	-	-	-	-	-	-	-	-
13778	chromosome	-	-	DS7511453-76-FROM-2017-TE-13778-1-1_S76_contig32	447	36.9128	1ea1efde5cae38f8345333c484a9a447	incomplete	-	-	-	-	-	-	-	-	-	-	-	-	-	-	-
13778	chromosome	-	-	DS7511453-76-FROM-2017-TE-13778-1-1_S76_contig33	440	24.5455	cf76409be3b6df466f5677466981edc3	incomplete	-	-	-	-	-	-	-	-	-	-	-	-	-	-	-
13778	chromosome	-	-	DS7511453-76-FROM-2017-TE-13778-1-1_S76_contig34	438	29.6804	7e81b8ed6f84a291cbfde04733871ad9	incomplete	-	-	-	-	-	-	-	-	-	-	-	-	-	-	-
13778	chromosome	-	-	DS7511453-76-FROM-2017-TE-13778-1-1_S76_contig35	433	28.4065	54402e87a6032f45f494521d7411271f	incomplete	-	-	-	-	-	-	-	-	-	-	-	-	-	-	-
13778	chromosome	-	-	DS7511453-76-FROM-2017-TE-13778-1-1_S76_contig36	426	21.831	9e369be67712396a41bf2cbcbb07c7bc	incomplete	-	-	-	-	-	-	-	-	-	-	-	-	-	-	-
13778	chromosome	-	-	DS7511453-76-FROM-2017-TE-13778-1-1_S76_contig37	425	32.9412	333c86af09ea60f7584fcea80f84afe6	incomplete	-	-	-	-	-	-	-	-	-	-	-	-	-	-	-
13778	chromosome	-	-	DS7511453-76-FROM-2017-TE-13778-1-1_S76_contig38	415	33.012	a79fd02a290e9525aa5db75c166c726b	incomplete	-	-	-	-	-	-	-	-	-	-	-	-	-	-	-
13778	chromosome	-	-	DS7511453-76-FROM-2017-TE-13778-1-1_S76_contig39	414	32.1256	677d88d68a1d9cdfae3a7e5e8e309356	incomplete	-	-	-	-	-	-	-	-	-	-	-	-	-	-	-
13778	chromosome	-	-	DS7511453-76-FROM-2017-TE-13778-1-1_S76_contig40	414	36.2319	436f615fc0a6e1539af561f5a0610b69	incomplete	-	-	-	-	-	-	-	-	-	-	-	-	-	-	-
13778	chromosome	-	-	DS7511453-76-FROM-2017-TE-13778-1-1_S76_contig41	409	34.7188	139e317a04bcd90a290094bdf787ae43	incomplete	-	-	-	-	-	-	-	-	-	-	-	-	-	-	-
13778	chromosome	-	-	DS7511453-76-FROM-2017-TE-13778-1-1_S76_contig42	408	32.598	9501418457201a824a5069f3aae65e8c	incomplete	-	-	-	-	-	-	-	-	-	-	-	-	-	-	-
13778	chromosome	-	-	DS7511453-76-FROM-2017-TE-13778-1-1_S76_contig43	405	31.6049	c1321c1b4efe07c3a3c4458e2dea2e99	incomplete	-	-	-	-	-	-	-	-	-	-	-	-	-	-	-
13778	chromosome	-	-	DS7511453-76-FROM-2017-TE-13778-1-1_S76_contig44	399	35.3383	5c6dfba74656f8f0f934ae26496e2619	incomplete	-	-	-	-	-	-	-	-	-	-	-	-	-	-	-
13778	chromosome	-	-	DS7511453-76-FROM-2017-TE-13778-1-1_S76_contig45	392	30.6122	c7646771879f66ea0da8977fa8a42715	incomplete	-	-	-	-	-	-	-	-	-	-	-	-	-	-	-
13778	chromosome	-	-	DS7511453-76-FROM-2017-TE-13778-1-1_S76_contig46	391	24.2967	080201b13622f90471ce37b82300468c	incomplete	-	-	-	-	-	-	-	-	-	-	-	-	-	-	-
13778	chromosome	-	-	DS7511453-76-FROM-2017-TE-13778-1-1_S76_contig47	385	31.6883	0713737ac4623b6622ba4afabbf133d1	incomplete	-	-	-	-	-	-	-	-	-	-	-	-	-	-	-
13778	chromosome	-	-	DS7511453-76-FROM-2017-TE-13778-1-1_S76_contig48	383	30.8094	59ccc4d14fe41bcdb51ed40264b601b9	incomplete	-	-	-	-	-	-	-	-	-	-	-	-	-	-	-
13778	chromosome	-	-	DS7511453-76-FROM-2017-TE-13778-1-1_S76_contig49	381	29.1339	de912a84d682747a7e51549287ee73a6	incomplete	-	-	-	-	-	-	-	-	-	-	-	-	-	-	-
13778	chromosome	-	-	DS7511453-76-FROM-2017-TE-13778-1-1_S76_contig50	380	32.1053	24968a186e11366840e46764dec3d5ee	incomplete	-	-	-	-	-	-	-	-	-	-	-	-	-	-	-
13778	chromosome	-	-	DS7511453-76-FROM-2017-TE-13778-1-1_S76_contig51	376	34.3085	eb64db5f1ce3bddb1261285ccafc5d86	incomplete	-	-	-	-	-	-	-	-	-	-	-	-	-	-	-
13778	chromosome	-	-	DS7511453-76-FROM-2017-TE-13778-1-1_S76_contig52	375	31.4667	b4e2a7f1dff02677302e8d52818ee581	incomplete	-	-	-	-	-	-	-	-	-	-	-	-	-	-	-
13778	chromosome	-	-	DS7511453-76-FROM-2017-TE-13778-1-1_S76_contig53	374	29.6791	e89025887fda1db02ae67d7fb72df54d	incomplete	-	-	-	-	-	-	-	-	-	-	-	-	-	-	-
13778	chromosome	-	-	DS7511453-76-FROM-2017-TE-13778-1-1_S76_contig54	373	23.0563	49f7e192ac29cb5fee8c915d05e931d2	incomplete	-	-	-	-	-	-	-	-	-	-	-	-	-	-	-
13778	chromosome	-	-	DS7511453-76-FROM-2017-TE-13778-1-1_S76_contig55	372	31.4516	7334cdbe652aa4d8c1750bbe8c6286b7	incomplete	-	-	-	-	-	-	-	-	-	-	-	-	-	-	-
13778	chromosome	-	-	DS7511453-76-FROM-2017-TE-13778-1-1_S76_contig56	372	32.2581	f6d3a253e9a08c7c2bc929a47e302d78	incomplete	-	-	-	-	-	-	-	-	-	-	-	-	-	-	-
13778	chromosome	-	-	DS7511453-76-FROM-2017-TE-13778-1-1_S76_contig57	360	36.9444	41dae7108114bb4ab954d93168aafbfe	incomplete	-	-	-	-	-	-	-	-	-	-	-	-	-	-	-
13778	chromosome	-	-	DS7511453-76-FROM-2017-TE-13778-1-1_S76_contig58	357	36.9748	fa5e96cb207c44ae9f7e5d107d05d1ba	incomplete	-	-	-	-	-	-	-	-	-	-	-	-	-	-	-
13778	chromosome	-	-	DS7511453-76-FROM-2017-TE-13778-1-1_S76_contig59	356	30.3371	e53060df2b8ced368f3bf1701cf20f19	incomplete	-	-	-	-	-	-	-	-	-	-	-	-	-	-	-
13778	chromosome	-	-	DS7511453-76-FROM-2017-TE-13778-1-1_S76_contig60	351	32.7635	67d02cfe39bd5f4d9b42048bbec5346c	incomplete	-	-	-	-	-	-	-	-	-	-	-	-	-	-	-
13778	chromosome	-	-	DS7511453-76-FROM-2017-TE-13778-1-1_S76_contig61	345	29.2754	df843d6fa6ecae77484e325751d29d30	incomplete	-	-	-	-	-	-	-	-	-	-	-	-	-	-	-
13778	chromosome	-	-	DS7511453-76-FROM-2017-TE-13778-1-1_S76_contig62	343	34.6939	b46bd4da25f49f4d7bfaf3c3bddc3a29	incomplete	-	-	-	-	-	-	-	-	-	-	-	-	-	-	-
13778	chromosome	-	-	DS7511453-76-FROM-2017-TE-13778-1-1_S76_contig63	341	27.566	d4978472f54b93d3765475b81429001f	incomplete	-	-	-	-	-	-	-	-	-	-	-	-	-	-	-
13778	chromosome	-	-	DS7511453-76-FROM-2017-TE-13778-1-1_S76_contig64	341	31.085	e9db7b0394ab1ba2812ff0db0245ab3f	incomplete	-	-	-	-	-	-	-	-	-	-	-	-	-	-	-
13778	chromosome	-	-	DS7511453-76-FROM-2017-TE-13778-1-1_S76_contig65	341	37.5367	4e2ef0785e5548172717b516a19ad6f1	incomplete	-	-	-	-	-	-	-	-	-	-	-	-	-	-	-
13778	chromosome	-	-	DS7511453-76-FROM-2017-TE-13778-1-1_S76_contig66	338	29.5858	c721caa1bfc36dabff196dd1b0b719bf	incomplete	-	-	-	-	-	-	-	-	-	-	-	-	-	-	-
13778	chromosome	-	-	DS7511453-76-FROM-2017-TE-13778-1-1_S76_contig67	338	40.2367	ff36281bfc79a1574252962881765bb6	incomplete	-	-	-	-	-	-	-	-	-	-	-	-	-	-	-
13778	chromosome	-	-	DS7511453-76-FROM-2017-TE-13778-1-1_S76_contig68	337	27.8932	e4b772e519af2b8dd65bd5df14efe503	incomplete	-	-	-	-	-	-	-	-	-	-	-	-	-	-	-
13778	chromosome	-	-	DS7511453-76-FROM-2017-TE-13778-1-1_S76_contig69	336	34.8214	227603e091dd988e8774b5be7336b4c3	incomplete	-	-	-	-	-	-	-	-	-	-	-	-	-	-	-
13778	chromosome	-	-	DS7511453-76-FROM-2017-TE-13778-1-1_S76_contig70	335	35.5224	c9abd0ff6b152a5e8d3ea88b14e96300	incomplete	-	-	-	-	-	-	-	-	-	-	-	-	-	-	-
13778	chromosome	-	-	DS7511453-76-FROM-2017-TE-13778-1-1_S76_contig71	334	28.7425	3578c74f118aa8f4b01987f9a847e374	incomplete	-	-	-	-	-	-	-	-	-	-	-	-	-	-	-
13778	chromosome	-	-	DS7511453-76-FROM-2017-TE-13778-1-1_S76_contig72	332	31.9277	e92bcdcc98f56e210d1a95f767e9b822	incomplete	-	-	-	-	-	-	-	-	-	-	-	-	-	-	-
13778	chromosome	-	-	DS7511453-76-FROM-2017-TE-13778-1-1_S76_contig73	328	28.0488	42762850f934e140a9dcf46b91df0792	incomplete	-	-	-	-	-	-	-	-	-	-	-	-	-	-	-
13778	chromosome	-	-	DS7511453-76-FROM-2017-TE-13778-1-1_S76_contig74	327	38.8379	03cc960a3dd7e57d3acec23805aabac3	incomplete	-	-	-	-	-	-	-	-	-	-	-	-	-	-	-
13778	chromosome	-	-	DS7511453-76-FROM-2017-TE-13778-1-1_S76_contig75	324	33.642	3dcc5268b47e82481503a4bb180205ca	incomplete	-	-	-	-	-	-	-	-	-	-	-	-	-	-	-
13778	chromosome	-	-	DS7511453-76-FROM-2017-TE-13778-1-1_S76_contig76	323	35.6037	0c161efbcc590c91279872a495e6aec1	incomplete	-	-	-	-	-	-	-	-	-	-	-	-	-	-	-
13778	chromosome	-	-	DS7511453-76-FROM-2017-TE-13778-1-1_S76_contig77	323	30.3406	6b265dfb9551bd1d1967715e2f224876	incomplete	-	-	-	-	-	-	-	-	-	-	-	-	-	-	-
13778	chromosome	-	-	DS7511453-76-FROM-2017-TE-13778-1-1_S76_contig78	322	35.4037	12699b347317598d30f105358425efd2	incomplete	-	-	-	-	-	-	-	-	-	-	-	-	-	-	-
13778	chromosome	-	-	DS7511453-76-FROM-2017-TE-13778-1-1_S76_contig79	322	37.2671	f8b2e5f21d197ccda6e6f7c8278332f2	incomplete	-	-	-	-	-	-	-	-	-	-	-	-	-	-	-
13778	chromosome	-	-	DS7511453-76-FROM-2017-TE-13778-1-1_S76_contig80	321	28.972	6cd044af68cd68dfb4dacbe0b03265eb	incomplete	-	-	-	-	-	-	-	-	-	-	-	-	-	-	-
13778	chromosome	-	-	DS7511453-76-FROM-2017-TE-13778-1-1_S76_contig81	321	29.2835	dd61c429658913f1cb818541f69055da	incomplete	-	-	-	-	-	-	-	-	-	-	-	-	-	-	-
13778	chromosome	-	-	DS7511453-76-FROM-2017-TE-13778-1-1_S76_contig82	321	36.4486	39e360e13626af0ed98e40f3bc692d35	incomplete	-	-	-	-	-	-	-	-	-	-	-	-	-	-	-
13778	chromosome	-	-	DS7511453-76-FROM-2017-TE-13778-1-1_S76_contig83	317	23.3438	c687657bcd9fa7cd34ae9d688b31d416	incomplete	-	-	-	-	-	-	-	-	-	-	-	-	-	-	-
13778	chromosome	-	-	DS7511453-76-FROM-2017-TE-13778-1-1_S76_contig84	315	39.0476	2176b27aefc51877f0f83ce3ede2477b	incomplete	-	-	-	-	-	-	-	-	-	-	-	-	-	-	-
13778	chromosome	-	-	DS7511453-76-FROM-2017-TE-13778-1-1_S76_contig85	315	28.5714	4fb9c656ae450c141fb0c637e7fa8059	incomplete	-	-	-	-	-	-	-	-	-	-	-	-	-	-	-
13778	chromosome	-	-	DS7511453-76-FROM-2017-TE-13778-1-1_S76_contig86	314	34.3949	6242c2758eae6023719be0a24ba68917	incomplete	-	-	-	-	-	-	-	-	-	-	-	-	-	-	-
13778	chromosome	-	-	DS7511453-76-FROM-2017-TE-13778-1-1_S76_contig87	314	35.6688	0295ef669d2e738a511987cfb0a24e38	incomplete	-	-	-	-	-	-	-	-	-	-	-	-	-	-	-
13778	chromosome	-	-	DS7511453-76-FROM-2017-TE-13778-1-1_S76_contig88	313	29.0735	7113e50cfa55e5e15d16674698684b1c	incomplete	-	-	-	-	-	-	-	-	-	-	-	-	-	-	-
13778	chromosome	-	-	DS7511453-76-FROM-2017-TE-13778-1-1_S76_contig89	312	33.0128	aa913d07ff08525edab4aeec69b09ca4	incomplete	-	-	-	-	-	-	-	-	-	-	-	-	-	-	-
13778	chromosome	-	-	DS7511453-76-FROM-2017-TE-13778-1-1_S76_contig90	311	32.7974	857806eacad222e2d00b00a57f3a5b03	incomplete	-	-	-	-	-	-	-	-	-	-	-	-	-	-	-
13778	chromosome	-	-	DS7511453-76-FROM-2017-TE-13778-1-1_S76_contig91	309	25.5663	451f16264384bae63c6acf5ec75c1086	incomplete	-	-	-	-	-	-	-	-	-	-	-	-	-	-	-
13778	chromosome	-	-	DS7511453-76-FROM-2017-TE-13778-1-1_S76_contig92	309	36.5696	3ed90ce1c6974d004a2ffb636b9e0bba	incomplete	-	-	-	-	-	-	-	-	-	-	-	-	-	-	-
13778	chromosome	-	-	DS7511453-76-FROM-2017-TE-13778-1-1_S76_contig93	306	39.2157	e8641d38581b2a96f97594eb12e519a6	incomplete	-	-	-	-	-	-	-	-	-	-	-	-	-	-	-
13778	chromosome	-	-	DS7511453-76-FROM-2017-TE-13778-1-1_S76_contig94	305	34.4262	d1b3c6f21b87d6837cbe15fe974398df	incomplete	-	-	-	-	-	-	-	-	-	-	-	-	-	-	-
13778	chromosome	-	-	DS7511453-76-FROM-2017-TE-13778-1-1_S76_contig95	305	30.8197	c5b9512c6e1ebe395c42f959891dd715	incomplete	-	-	-	-	-	-	-	-	-	-	-	-	-	-	-
13778	chromosome	-	-	DS7511453-76-FROM-2017-TE-13778-1-1_S76_contig96	305	33.4426	9d1c4c7687e4007890b06ee890ca2472	incomplete	-	-	-	-	-	-	-	-	-	-	-	-	-	-	-
13778	chromosome	-	-	DS7511453-76-FROM-2017-TE-13778-1-1_S76_contig97	303	60.7261	cebc41dd6c12f634dfa0434cf474df96	incomplete	-	-	-	-	-	-	-	-	-	-	-	-	-	-	-
13778	chromosome	-	-	DS7511453-76-FROM-2017-TE-13778-1-1_S76_contig98	301	29.9003	3e4ff68189945ecc5a1e05fadd5baba5	incomplete	-	-	-	-	-	-	-	-	-	-	-	-	-	-	-
13778	chromosome	-	-	DS7511453-76-FROM-2017-TE-13778-1-1_S76_contig99	300	36	da4cec3b5250f678927eb9c593699ecf	incomplete	-	-	-	-	-	-	-	-	-	-	-	-	-	-	-
13778	chromosome	-	-	DS7511453-76-FROM-2017-TE-13778-1-1_S76_contig100	299	31.1037	a028590f351b2ea3bfcc58d7d2c2728b	incomplete	-	-	-	-	-	-	-	-	-	-	-	-	-	-	-
13778	chromosome	-	-	DS7511453-76-FROM-2017-TE-13778-1-1_S76_contig101	298	35.5705	e1027b13ebdd883c0f3a8a1b8f96c020	incomplete	-	-	-	-	-	-	-	-	-	-	-	-	-	-	-
13778	chromosome	-	-	DS7511453-76-FROM-2017-TE-13778-1-1_S76_contig102	298	31.2081	a40e9d978d48627e1cb56f342cee9599	incomplete	-	-	-	-	-	-	-	-	-	-	-	-	-	-	-
13778	chromosome	-	-	DS7511453-76-FROM-2017-TE-13778-1-1_S76_contig103	298	31.2081	4a722e9b87325446aba934cf40f0044c	incomplete	-	-	-	-	-	-	-	-	-	-	-	-	-	-	-
13778	chromosome	-	-	DS7511453-76-FROM-2017-TE-13778-1-1_S76_contig104	296	29.0541	7775c531273816c9ae54eb5836978bca	incomplete	-	-	-	-	-	-	-	-	-	-	-	-	-	-	-
13778	chromosome	-	-	DS7511453-76-FROM-2017-TE-13778-1-1_S76_contig105	295	58.3051	5bb52bf2f709ec75d54ba77c5eaea285	incomplete	-	-	-	-	-	-	-	-	-	-	-	-	-	-	-
13778	chromosome	-	-	DS7511453-76-FROM-2017-TE-13778-1-1_S76_contig106	294	34.6939	085b060e0a63a874263a013c665c596e	incomplete	-	-	-	-	-	-	-	-	-	-	-	-	-	-	-
13778	chromosome	-	-	DS7511453-76-FROM-2017-TE-13778-1-1_S76_contig107	293	36.1775	bb9156e94579197619e869b7a04e4d20	incomplete	-	-	-	-	-	-	-	-	-	-	-	-	-	-	-
13778	chromosome	-	-	DS7511453-76-FROM-2017-TE-13778-1-1_S76_contig108	293	32.7645	be4cc73aca282fd302c9c0223914a125	incomplete	-	-	-	-	-	-	-	-	-	-	-	-	-	-	-
13778	chromosome	-	-	DS7511453-76-FROM-2017-TE-13778-1-1_S76_contig109	293	23.8908	161494a81982e0141feea713d32aec90	incomplete	-	-	-	-	-	-	-	-	-	-	-	-	-	-	-
13778	chromosome	-	-	DS7511453-76-FROM-2017-TE-13778-1-1_S76_contig110	291	28.866	56c7f4ad1eb94c6de724c8e8d7821c80	incomplete	-	-	-	-	-	-	-	-	-	-	-	-	-	-	-
13778	chromosome	-	-	DS7511453-76-FROM-2017-TE-13778-1-1_S76_contig111	291	25.0859	495dc80268ea3b0d8c8d3d1a779840ea	incomplete	-	-	-	-	-	-	-	-	-	-	-	-	-	-	-
13778	chromosome	-	-	DS7511453-76-FROM-2017-TE-13778-1-1_S76_contig112	289	35.2941	3637d69c038cb6bcbd80320903fdf9b1	incomplete	-	-	-	-	-	-	-	-	-	-	-	-	-	-	-
13778	chromosome	-	-	DS7511453-76-FROM-2017-TE-13778-1-1_S76_contig113	289	26.9896	3a105f4cf89080964d314815af7bbc89	incomplete	-	-	-	-	-	-	-	-	-	-	-	-	-	-	-
13778	chromosome	-	-	DS7511453-76-FROM-2017-TE-13778-1-1_S76_contig114	289	25.9516	0824a2445b102a900639ac47d18c0a94	incomplete	-	-	-	-	-	-	-	-	-	-	-	-	-	-	-
13778	chromosome	-	-	DS7511453-76-FROM-2017-TE-13778-1-1_S76_contig115	288	32.2917	03f2fe88a9984df22396118b4b19d13a	incomplete	-	-	-	-	-	-	-	-	-	-	-	-	-	-	-
13778	chromosome	-	-	DS7511453-76-FROM-2017-TE-13778-1-1_S76_contig116	288	32.2917	193ae5bab86fc52aeee40b7dcf164b54	incomplete	-	-	-	-	-	-	-	-	-	-	-	-	-	-	-
13778	chromosome	-	-	DS7511453-76-FROM-2017-TE-13778-1-1_S76_contig117	288	40.2778	ba3eb92de20f892a68f737777612e066	incomplete	-	-	-	-	-	-	-	-	-	-	-	-	-	-	-
13778	chromosome	-	-	DS7511453-76-FROM-2017-TE-13778-1-1_S76_contig118	287	30.3136	dcd7d1be15cdba61d37ac9ae90050c71	incomplete	-	-	-	-	-	-	-	-	-	-	-	-	-	-	-
13778	chromosome	-	-	DS7511453-76-FROM-2017-TE-13778-1-1_S76_contig119	287	34.4948	6bfbd1568165b62610188255f1bb38cd	incomplete	-	-	-	-	-	-	-	-	-	-	-	-	-	-	-
13778	chromosome	-	-	DS7511453-76-FROM-2017-TE-13778-1-1_S76_contig120	287	22.6481	7bcfd8a9f0ea7f7046aaa62b7b8e0907	incomplete	-	-	-	-	-	-	-	-	-	-	-	-	-	-	-
13778	chromosome	-	-	DS7511453-76-FROM-2017-TE-13778-1-1_S76_contig121	283	36.0424	24c9f4773849f04e7c0168f6854a894f	incomplete	-	-	-	-	-	-	-	-	-	-	-	-	-	-	-
13778	chromosome	-	-	DS7511453-76-FROM-2017-TE-13778-1-1_S76_contig122	282	29.4326	75327c7c6fa579db07b2370f598cf613	incomplete	-	-	-	-	-	-	-	-	-	-	-	-	-	-	-
13778	chromosome	-	-	DS7511453-76-FROM-2017-TE-13778-1-1_S76_contig123	281	29.8932	e8f70da7d2af9ba2fe0bdc794ff97863	incomplete	-	-	-	-	-	-	-	-	-	-	-	-	-	-	-
13778	chromosome	-	-	DS7511453-76-FROM-2017-TE-13778-1-1_S76_contig124	281	37.3665	f12c33174c1cb640c4372d32888cacaf	incomplete	-	-	-	-	-	-	-	-	-	-	-	-	-	-	-
13778	chromosome	-	-	DS7511453-76-FROM-2017-TE-13778-1-1_S76_contig125	280	33.2143	6c04b64ae12f64b779458f6de8217482	incomplete	-	-	-	-	-	-	-	-	-	-	-	-	-	-	-
13778	chromosome	-	-	DS7511453-76-FROM-2017-TE-13778-1-1_S76_contig126	279	37.6344	203bcd35b3b9ec7820109e9cbc432f6f	incomplete	-	-	-	-	-	-	-	-	-	-	-	-	-	-	-
13778	chromosome	-	-	DS7511453-76-FROM-2017-TE-13778-1-1_S76_contig127	278	35.9712	0de27bf7fd8f846840a584997b0d2bf5	incomplete	-	-	-	-	-	-	-	-	-	-	-	-	-	-	-
13778	chromosome	-	-	DS7511453-76-FROM-2017-TE-13778-1-1_S76_contig128	277	32.13	410e98e36fe3c4cc12ebfbdaacdc8a9d	incomplete	-	-	-	-	-	-	-	-	-	-	-	-	-	-	-
13778	chromosome	-	-	DS7511453-76-FROM-2017-TE-13778-1-1_S76_contig129	276	22.1014	d01d680b4329fa6f9f17054727e8ad8a	incomplete	-	-	-	-	-	-	-	-	-	-	-	-	-	-	-
13778	chromosome	-	-	DS7511453-76-FROM-2017-TE-13778-1-1_S76_contig130	276	35.5072	322cc58b756a36f7d4f56e4acfa4788b	incomplete	-	-	-	-	-	-	-	-	-	-	-	-	-	-	-
13778	chromosome	-	-	DS7511453-76-FROM-2017-TE-13778-1-1_S76_contig131	276	27.5362	d38ba753050f3d5bda2a5cb8c940fce0	incomplete	-	-	-	-	-	-	-	-	-	-	-	-	-	-	-
13778	chromosome	-	-	DS7511453-76-FROM-2017-TE-13778-1-1_S76_contig132	275	32.3636	cbfd58083ab4210874861b174a4eaa36	incomplete	-	-	-	-	-	-	-	-	-	-	-	-	-	-	-
13778	chromosome	-	-	DS7511453-76-FROM-2017-TE-13778-1-1_S76_contig133	275	35.2727	535f55e3ca8ba1f2a686474c47ee8a4a	incomplete	-	-	-	-	-	-	-	-	-	-	-	-	-	-	-
13778	chromosome	-	-	DS7511453-76-FROM-2017-TE-13778-1-1_S76_contig134	275	27.6364	3bed9087b5583f12379f5187673593a8	incomplete	-	-	-	-	-	-	-	-	-	-	-	-	-	-	-
13778	chromosome	-	-	DS7511453-76-FROM-2017-TE-13778-1-1_S76_contig135	275	24.7273	aba93ca0939d98ed3b3398dcc2c2b6e5	incomplete	-	-	-	-	-	-	-	-	-	-	-	-	-	-	-
13778	chromosome	-	-	DS7511453-76-FROM-2017-TE-13778-1-1_S76_contig136	275	27.6364	c15182a5eb692f110e780bfa7d0c0003	incomplete	-	-	-	-	-	-	-	-	-	-	-	-	-	-	-
13778	chromosome	-	-	DS7511453-76-FROM-2017-TE-13778-1-1_S76_contig137	274	36.1314	b31e34b79516ac6086bce993525cb926	incomplete	-	-	-	-	-	-	-	-	-	-	-	-	-	-	-
13778	chromosome	-	-	DS7511453-76-FROM-2017-TE-13778-1-1_S76_contig138	274	24.0876	0152e0ab4ecae4c63ba9471b240be29b	incomplete	-	-	-	-	-	-	-	-	-	-	-	-	-	-	-
13778	chromosome	-	-	DS7511453-76-FROM-2017-TE-13778-1-1_S76_contig139	274	38.6861	399395e0611fe7b834071a421786a4ed	incomplete	-	-	-	-	-	-	-	-	-	-	-	-	-	-	-
13778	chromosome	-	-	DS7511453-76-FROM-2017-TE-13778-1-1_S76_contig140	273	31.8681	9f1af0f2e5522c8fd2a3fcb4f320d053	incomplete	-	-	-	-	-	-	-	-	-	-	-	-	-	-	-
13778	chromosome	-	-	DS7511453-76-FROM-2017-TE-13778-1-1_S76_contig141	272	33.0882	71f751444d2545e6c8fb94fa49dfab8d	incomplete	-	-	-	-	-	-	-	-	-	-	-	-	-	-	-
13778	chromosome	-	-	DS7511453-76-FROM-2017-TE-13778-1-1_S76_contig142	272	37.8676	2ab4aedeb8bb78e18a9f344e801b1f6d	incomplete	-	-	-	-	-	-	-	-	-	-	-	-	-	-	-
13778	chromosome	-	-	DS7511453-76-FROM-2017-TE-13778-1-1_S76_contig143	272	34.1912	468344d64184a4c28a13eced4460718d	incomplete	-	-	-	-	-	-	-	-	-	-	-	-	-	-	-
13778	chromosome	-	-	DS7511453-76-FROM-2017-TE-13778-1-1_S76_contig144	272	36.3971	d3468884a0511e36d0ff67638985a04e	incomplete	-	-	-	-	-	-	-	-	-	-	-	-	-	-	-
13778	chromosome	-	-	DS7511453-76-FROM-2017-TE-13778-1-1_S76_contig145	271	30.9963	e0a9d48a84e6311e0d6d17ec8917f17e	incomplete	-	-	-	-	-	-	-	-	-	-	-	-	-	-	-
13778	chromosome	-	-	DS7511453-76-FROM-2017-TE-13778-1-1_S76_contig146	271	35.7934	7fa150a9bf50dc4109f1fef82c424e05	incomplete	-	-	-	-	-	-	-	-	-	-	-	-	-	-	-
13778	chromosome	-	-	DS7511453-76-FROM-2017-TE-13778-1-1_S76_contig147	270	33.7037	cd707d1890577ac32684338b9e674a31	incomplete	-	-	-	-	-	-	-	-	-	-	-	-	-	-	-
13778	chromosome	-	-	DS7511453-76-FROM-2017-TE-13778-1-1_S76_contig148	269	27.881	de1d88e3f4f5959d196ce81bae233c12	incomplete	-	-	-	-	-	-	-	-	-	-	-	-	-	-	-
13778	chromosome	-	-	DS7511453-76-FROM-2017-TE-13778-1-1_S76_contig149	268	27.2388	b2c8f4ef8d5c7a1cfaeceea1d22c44ec	incomplete	-	-	-	-	-	-	-	-	-	-	-	-	-	-	-
13778	chromosome	-	-	DS7511453-76-FROM-2017-TE-13778-1-1_S76_contig150	268	31.3433	1ffca5fda6ac663336b54ae6dd21d1db	incomplete	-	-	-	-	-	-	-	-	-	-	-	-	-	-	-
13778	chromosome	-	-	DS7511453-76-FROM-2017-TE-13778-1-1_S76_contig151	268	31.3433	2ebd7810e992d66a857a82576285af72	incomplete	-	-	-	-	-	-	-	-	-	-	-	-	-	-	-
13778	chromosome	-	-	DS7511453-76-FROM-2017-TE-13778-1-1_S76_contig152	268	29.4776	f94497618be0ad1ead8e88817f268be4	incomplete	-	-	-	-	-	-	-	-	-	-	-	-	-	-	-
13778	chromosome	-	-	DS7511453-76-FROM-2017-TE-13778-1-1_S76_contig153	267	32.2097	c25a792d038470c078c0a24bf88e4ab8	incomplete	-	-	-	-	-	-	-	-	-	-	-	-	-	-	-
13778	chromosome	-	-	DS7511453-76-FROM-2017-TE-13778-1-1_S76_contig154	266	32.3308	c9a07ed83d64855bdddf74e1bf59c34c	incomplete	-	-	-	-	-	-	-	-	-	-	-	-	-	-	-
13778	chromosome	-	-	DS7511453-76-FROM-2017-TE-13778-1-1_S76_contig155	266	34.9624	edd7ea37dc7d6ff9bdb29ba401db73dc	incomplete	-	-	-	-	-	-	-	-	-	-	-	-	-	-	-
13778	chromosome	-	-	DS7511453-76-FROM-2017-TE-13778-1-1_S76_contig156	265	30.1887	86555739c1f685d1f23e61d9629ed76b	incomplete	-	-	-	-	-	-	-	-	-	-	-	-	-	-	-
13778	chromosome	-	-	DS7511453-76-FROM-2017-TE-13778-1-1_S76_contig157	264	36.3636	a39137feef490487c1fe9b3befed9e94	incomplete	-	-	-	-	-	-	-	-	-	-	-	-	-	-	-
13778	chromosome	-	-	DS7511453-76-FROM-2017-TE-13778-1-1_S76_contig158	264	29.1667	f0b22dba2d2331f87cf4a3dbff23ebfa	incomplete	-	-	-	-	-	-	-	-	-	-	-	-	-	-	-
13778	chromosome	-	-	DS7511453-76-FROM-2017-TE-13778-1-1_S76_contig159	263	30.038	11ab5450839fadb96874dd9b55ac3c73	incomplete	-	-	-	-	-	-	-	-	-	-	-	-	-	-	-
13778	chromosome	-	-	DS7511453-76-FROM-2017-TE-13778-1-1_S76_contig160	262	28.626	53d2b1dc9d5ab0112ed406a4d05dcfe3	incomplete	-	-	-	-	-	-	-	-	-	-	-	-	-	-	-
13778	chromosome	-	-	DS7511453-76-FROM-2017-TE-13778-1-1_S76_contig161	259	30.5019	23fb1d29c8c727e3309c861d483299d6	incomplete	-	-	-	-	-	-	-	-	-	-	-	-	-	-	-
13778	chromosome	-	-	DS7511453-76-FROM-2017-TE-13778-1-1_S76_contig162	259	33.2046	cfd163d5af89dd2d55903d59b0d845ca	incomplete	-	-	-	-	-	-	-	-	-	-	-	-	-	-	-
13778	chromosome	-	-	DS7511453-76-FROM-2017-TE-13778-1-1_S76_contig163	258	33.3333	0ca75c6e6482f68ed32dec033955ae0c	incomplete	-	-	-	-	-	-	-	-	-	-	-	-	-	-	-
13778	chromosome	-	-	DS7511453-76-FROM-2017-TE-13778-1-1_S76_contig164	258	33.3333	db7f23891ecc328bb686d7ea7bf0d9e3	incomplete	-	-	-	-	-	-	-	-	-	-	-	-	-	-	-
13778	chromosome	-	-	DS7511453-76-FROM-2017-TE-13778-1-1_S76_contig165	257	35.4086	33597de0f949bd024535200cc6a76723	incomplete	-	-	-	-	-	-	-	-	-	-	-	-	-	-	-
13778	chromosome	-	-	DS7511453-76-FROM-2017-TE-13778-1-1_S76_contig166	257	33.0739	90251e52bdcfd3281a71a89ffd19469b	incomplete	-	-	-	-	-	-	-	-	-	-	-	-	-	-	-
13778	chromosome	-	-	DS7511453-76-FROM-2017-TE-13778-1-1_S76_contig167	256	71.4844	f39051f3d00693ecc22c5cecc3bfc0ea	incomplete	-	-	-	-	-	-	-	-	-	-	-	-	-	-	-
13778	chromosome	-	-	DS7511453-76-FROM-2017-TE-13778-1-1_S76_contig168	256	35.9375	d07109f7f051268fbaa0f1fd8f0fbc59	incomplete	-	-	-	-	-	-	-	-	-	-	-	-	-	-	-
13778	chromosome	-	-	DS7511453-76-FROM-2017-TE-13778-1-1_S76_contig169	255	29.0196	94254de9c5493d3c095dc628f0a19155	incomplete	-	-	-	-	-	-	-	-	-	-	-	-	-	-	-
13778	chromosome	-	-	DS7511453-76-FROM-2017-TE-13778-1-1_S76_contig170	254	28.3465	6d8a43a40c935dc305529c153a73adfc	incomplete	-	-	-	-	-	-	-	-	-	-	-	-	-	-	-
13778	chromosome	-	-	DS7511453-76-FROM-2017-TE-13778-1-1_S76_contig171	254	28.7402	81e45f5673f35687d4b1e2b6c65be3f8	incomplete	-	-	-	-	-	-	-	-	-	-	-	-	-	-	-
13778	chromosome	-	-	DS7511453-76-FROM-2017-TE-13778-1-1_S76_contig172	254	36.6142	e0a9d19072ef7a1b72e03a0208f3483f	incomplete	-	-	-	-	-	-	-	-	-	-	-	-	-	-	-
13778	chromosome	-	-	DS7511453-76-FROM-2017-TE-13778-1-1_S76_contig173	253	28.4585	8dc0e5efb8294ceaca666d7a77907752	incomplete	-	-	-	-	-	-	-	-	-	-	-	-	-	-	-
13778	chromosome	-	-	DS7511453-76-FROM-2017-TE-13778-1-1_S76_contig174	252	40.0794	96c79d4493f48474a5b5a7ce188b9299	incomplete	-	-	-	-	-	-	-	-	-	-	-	-	-	-	-
13778	chromosome	-	-	DS7511453-76-FROM-2017-TE-13778-1-1_S76_contig175	252	31.746	83eb7deabecf2a5d46da64a8fbd65cfa	incomplete	-	-	-	-	-	-	-	-	-	-	-	-	-	-	-
13778	chromosome	-	-	DS7511453-76-FROM-2017-TE-13778-1-1_S76_contig176	252	28.5714	f8fcc1058290c12bbe52d7f59a11dc1f	incomplete	-	-	-	-	-	-	-	-	-	-	-	-	-	-	-
13778	chromosome	-	-	DS7511453-76-FROM-2017-TE-13778-1-1_S76_contig177	252	32.5397	54e540ad1d92051ce24d9eb55c277dcb	incomplete	-	-	-	-	-	-	-	-	-	-	-	-	-	-	-
13778	chromosome	-	-	DS7511453-76-FROM-2017-TE-13778-1-1_S76_contig178	252	39.2857	270022fce405e55c66ffe257d33a427e	incomplete	-	-	-	-	-	-	-	-	-	-	-	-	-	-	-
13778	chromosome	-	-	DS7511453-76-FROM-2017-TE-13778-1-1_S76_contig179	252	35.3175	eb04f2dd51ce80fa4ce9a80e32c7ff93	incomplete	-	-	-	-	-	-	-	-	-	-	-	-	-	-	-
13778	chromosome	-	-	DS7511453-76-FROM-2017-TE-13778-1-1_S76_contig180	251	34.2629	63e2c1be93b18f6087cfec9254870a84	incomplete	-	-	-	-	-	-	-	-	-	-	-	-	-	-	-
13778	chromosome	-	-	DS7511453-76-FROM-2017-TE-13778-1-1_S76_contig181	251	35.0598	4001c011a5404b74e686c3123e5c117b	incomplete	-	-	-	-	-	-	-	-	-	-	-	-	-	-	-
13778	chromosome	-	-	DS7511453-76-FROM-2017-TE-13778-1-1_S76_contig182	251	30.6773	1d601adc6bf89151d117b0968e4d99f0	incomplete	-	-	-	-	-	-	-	-	-	-	-	-	-	-	-
13778	chromosome	-	-	DS7511453-76-FROM-2017-TE-13778-1-1_S76_contig183	251	33.4661	55adadeebe334f95b42db736cd1b50d3	incomplete	-	-	-	-	-	-	-	-	-	-	-	-	-	-	-
13778	chromosome	-	-	DS7511453-76-FROM-2017-TE-13778-1-1_S76_contig184	250	35.6	3705979a0600958c07d58254869e9872	incomplete	-	-	-	-	-	-	-	-	-	-	-	-	-	-	-
13778	chromosome	-	-	DS7511453-76-FROM-2017-TE-13778-1-1_S76_contig185	250	32.8	31244bef2bf7e3c31173970b183060b3	incomplete	-	-	-	-	-	-	-	-	-	-	-	-	-	-	-
13778	chromosome	-	-	DS7511453-76-FROM-2017-TE-13778-1-1_S76_contig186	250	34.4	9937ba804bbccdd2671ec0280dd79d1f	incomplete	-	-	-	-	-	-	-	-	-	-	-	-	-	-	-
13778	chromosome	-	-	DS7511453-76-FROM-2017-TE-13778-1-1_S76_contig187	250	29.6	ba21615022f3ba48a08e68ecd8ff1351	incomplete	-	-	-	-	-	-	-	-	-	-	-	-	-	-	-
13778	chromosome	-	-	DS7511453-76-FROM-2017-TE-13778-1-1_S76_contig188	250	29.2	f450473a8b785d8ed59517b66621503d	incomplete	-	-	-	-	-	-	-	-	-	-	-	-	-	-	-
13778	chromosome	-	-	DS7511453-76-FROM-2017-TE-13778-1-1_S76_contig189	249	24.8996	ad8a5b3eee158f94b2396f2e3f275bc2	incomplete	-	-	-	-	-	-	-	-	-	-	-	-	-	-	-
13778	chromosome	-	-	DS7511453-76-FROM-2017-TE-13778-1-1_S76_contig190	249	39.3574	5f891d8242f38d7bbe9dcdfc09864e20	incomplete	-	-	-	-	-	-	-	-	-	-	-	-	-	-	-
13778	chromosome	-	-	DS7511453-76-FROM-2017-TE-13778-1-1_S76_contig191	248	33.871	0991b4a6aff675fe63d2b48801d938a7	incomplete	-	-	-	-	-	-	-	-	-	-	-	-	-	-	-
13778	chromosome	-	-	DS7511453-76-FROM-2017-TE-13778-1-1_S76_contig192	247	34.8178	9e204084e5fe8f0334bc4037da7ddf14	incomplete	-	-	-	-	-	-	-	-	-	-	-	-	-	-	-
13778	chromosome	-	-	DS7511453-76-FROM-2017-TE-13778-1-1_S76_contig193	247	30.3644	590f1007c98dea94e1f55f15233ad6b9	incomplete	-	-	-	-	-	-	-	-	-	-	-	-	-	-	-
13778	chromosome	-	-	DS7511453-76-FROM-2017-TE-13778-1-1_S76_contig194	247	29.9595	6e597c543a5be322489d8d312cd538ac	incomplete	-	-	-	-	-	-	-	-	-	-	-	-	-	-	-
13778	chromosome	-	-	DS7511453-76-FROM-2017-TE-13778-1-1_S76_contig195	246	36.1789	aa25d2761857eb6a6bd0df35a5e960cd	incomplete	-	-	-	-	-	-	-	-	-	-	-	-	-	-	-
13778	chromosome	-	-	DS7511453-76-FROM-2017-TE-13778-1-1_S76_contig196	246	32.5203	6b8ee6061f7582980cd9d49517435b2c	incomplete	-	-	-	-	-	-	-	-	-	-	-	-	-	-	-
13778	chromosome	-	-	DS7511453-76-FROM-2017-TE-13778-1-1_S76_contig197	245	34.2857	b00dd1818eb3ea6e9ba6fe4e05273c3c	incomplete	-	-	-	-	-	-	-	-	-	-	-	-	-	-	-
13778	chromosome	-	-	DS7511453-76-FROM-2017-TE-13778-1-1_S76_contig198	245	31.8367	4c99657bca041e84480f58764514e6b2	incomplete	-	-	-	-	-	-	-	-	-	-	-	-	-	-	-
13778	chromosome	-	-	DS7511453-76-FROM-2017-TE-13778-1-1_S76_contig199	245	35.9184	0fddff552ffd9778140469bda9e2d475	incomplete	-	-	-	-	-	-	-	-	-	-	-	-	-	-	-
13778	chromosome	-	-	DS7511453-76-FROM-2017-TE-13778-1-1_S76_contig200	244	34.0164	5434594b1e33b1116a3684a4806acc87	incomplete	-	-	-	-	-	-	-	-	-	-	-	-	-	-	-
13778	chromosome	-	-	DS7511453-76-FROM-2017-TE-13778-1-1_S76_contig201	243	29.2181	117a3f638d68226f4c6c22237232a989	incomplete	-	-	-	-	-	-	-	-	-	-	-	-	-	-	-
13778	chromosome	-	-	DS7511453-76-FROM-2017-TE-13778-1-1_S76_contig202	243	33.7449	43b45fdcbdef40bf687656c5497f8652	incomplete	-	-	-	-	-	-	-	-	-	-	-	-	-	-	-
13778	chromosome	-	-	DS7511453-76-FROM-2017-TE-13778-1-1_S76_contig203	243	48.1481	d057a4bd2a8d4318bad2aeb7eb93c8f3	incomplete	-	-	-	-	-	-	-	-	-	-	-	-	-	-	-
13778	chromosome	-	-	DS7511453-76-FROM-2017-TE-13778-1-1_S76_contig204	242	30.5785	681002f8f817d7295c85e3bd8a07e4ba	incomplete	-	-	-	-	-	-	-	-	-	-	-	-	-	-	-
13778	chromosome	-	-	DS7511453-76-FROM-2017-TE-13778-1-1_S76_contig205	242	29.7521	3087feaeb76f44e782199e850583a610	incomplete	-	-	-	-	-	-	-	-	-	-	-	-	-	-	-
13778	chromosome	-	-	DS7511453-76-FROM-2017-TE-13778-1-1_S76_contig206	242	38.0165	515e1dfc21bde0ca20ee09069cd33718	incomplete	-	-	-	-	-	-	-	-	-	-	-	-	-	-	-
13778	chromosome	-	-	DS7511453-76-FROM-2017-TE-13778-1-1_S76_contig207	241	31.5353	229f3881ef918a8e4d1208944042e533	incomplete	-	-	-	-	-	-	-	-	-	-	-	-	-	-	-
13778	chromosome	-	-	DS7511453-76-FROM-2017-TE-13778-1-1_S76_contig208	241	39.0041	e05b1fdd870073ab798bdf79c85925c1	incomplete	-	-	-	-	-	-	-	-	-	-	-	-	-	-	-
13778	chromosome	-	-	DS7511453-76-FROM-2017-TE-13778-1-1_S76_contig209	240	34.1667	19b7419766cf0b60b26ca1f56af1c0e0	incomplete	-	-	-	-	-	-	-	-	-	-	-	-	-	-	-
13778	chromosome	-	-	DS7511453-76-FROM-2017-TE-13778-1-1_S76_contig210	240	37.9167	2c02494f5571b0eb4621f3e50c5e5c68	incomplete	-	-	-	-	-	-	-	-	-	-	-	-	-	-	-
13778	chromosome	-	-	DS7511453-76-FROM-2017-TE-13778-1-1_S76_contig211	240	27.5	c2951b67715827d661b61b72c0847837	incomplete	-	-	-	-	-	-	-	-	-	-	-	-	-	-	-
13778	chromosome	-	-	DS7511453-76-FROM-2017-TE-13778-1-1_S76_contig212	240	37.0833	c62eb4128aab40c5588377c422b43356	incomplete	-	-	-	-	-	-	-	-	-	-	-	-	-	-	-
13778	chromosome	-	-	DS7511453-76-FROM-2017-TE-13778-1-1_S76_contig213	239	28.4519	2267b7a2d822f5980ee1bd61ef8cd3a1	incomplete	-	-	-	-	-	-	-	-	-	-	-	-	-	-	-
13778	chromosome	-	-	DS7511453-76-FROM-2017-TE-13778-1-1_S76_contig214	238	32.3529	6f0dbcccd04d0d0c2ebf4002b347c727	incomplete	-	-	-	-	-	-	-	-	-	-	-	-	-	-	-
13778	chromosome	-	-	DS7511453-76-FROM-2017-TE-13778-1-1_S76_contig215	238	37.8151	060776e61f8196fba6dac55bfa0f816a	incomplete	-	-	-	-	-	-	-	-	-	-	-	-	-	-	-
13778	chromosome	-	-	DS7511453-76-FROM-2017-TE-13778-1-1_S76_contig216	238	28.9916	15b325fa508e302e75d150478a7bfe45	incomplete	-	-	-	-	-	-	-	-	-	-	-	-	-	-	-
13778	chromosome	-	-	DS7511453-76-FROM-2017-TE-13778-1-1_S76_contig217	237	24.4726	28b17bffc2a6884efb4a7998c9bce3ad	incomplete	-	-	-	-	-	-	-	-	-	-	-	-	-	-	-
13778	chromosome	-	-	DS7511453-76-FROM-2017-TE-13778-1-1_S76_contig218	237	35.865	1292471c05a6c3437ebc34701bc5b8de	incomplete	-	-	-	-	-	-	-	-	-	-	-	-	-	-	-
13778	chromosome	-	-	DS7511453-76-FROM-2017-TE-13778-1-1_S76_contig219	237	29.1139	5a790fc3d58a846c1b39da07bb1332ca	incomplete	-	-	-	-	-	-	-	-	-	-	-	-	-	-	-
13778	chromosome	-	-	DS7511453-76-FROM-2017-TE-13778-1-1_S76_contig220	237	33.7553	59a8f92c75d8f22942b1f2e8305a6ee1	incomplete	-	-	-	-	-	-	-	-	-	-	-	-	-	-	-
13778	chromosome	-	-	DS7511453-76-FROM-2017-TE-13778-1-1_S76_contig221	236	30.5085	b7647e388e06e5bb419e7585aece9953	incomplete	-	-	-	-	-	-	-	-	-	-	-	-	-	-	-
13778	chromosome	-	-	DS7511453-76-FROM-2017-TE-13778-1-1_S76_contig222	236	72.0339	15d5bf8783ec91dcc9fb1a414ed7bc00	incomplete	-	-	-	-	-	-	-	-	-	-	-	-	-	-	-
13778	chromosome	-	-	DS7511453-76-FROM-2017-TE-13778-1-1_S76_contig223	236	34.7458	a7cf24b22776d0c0c0e51746d4cad22b	incomplete	-	-	-	-	-	-	-	-	-	-	-	-	-	-	-
13778	chromosome	-	-	DS7511453-76-FROM-2017-TE-13778-1-1_S76_contig224	236	30.5085	62f51e9ca9af31f3791185d4f974a22b	incomplete	-	-	-	-	-	-	-	-	-	-	-	-	-	-	-
13778	chromosome	-	-	DS7511453-76-FROM-2017-TE-13778-1-1_S76_contig225	236	27.5424	5b7c558b2b1ef92d64ea6e0e85c1724b	incomplete	-	-	-	-	-	-	-	-	-	-	-	-	-	-	-
13778	chromosome	-	-	DS7511453-76-FROM-2017-TE-13778-1-1_S76_contig226	235	33.1915	a1b031c63e20da6359af670ae28c6fc4	incomplete	-	-	-	-	-	-	-	-	-	-	-	-	-	-	-
13778	chromosome	-	-	DS7511453-76-FROM-2017-TE-13778-1-1_S76_contig227	235	32.766	875c5aab4a34387e82796c07977a2e85	incomplete	-	-	-	-	-	-	-	-	-	-	-	-	-	-	-
13778	chromosome	-	-	DS7511453-76-FROM-2017-TE-13778-1-1_S76_contig228	235	74.0426	5e102c1925d1531516f75afb648a4296	incomplete	-	-	-	-	-	-	-	-	-	-	-	-	-	-	-
13778	chromosome	-	-	DS7511453-76-FROM-2017-TE-13778-1-1_S76_contig229	235	34.8936	50d2b7a8b6df22c55b990fb3744d26a2	incomplete	-	-	-	-	-	-	-	-	-	-	-	-	-	-	-
13778	chromosome	-	-	DS7511453-76-FROM-2017-TE-13778-1-1_S76_contig230	235	38.7234	d897fdcb13c95f3fb000300a12b7a303	incomplete	-	-	-	-	-	-	-	-	-	-	-	-	-	-	-
13778	chromosome	-	-	DS7511453-76-FROM-2017-TE-13778-1-1_S76_contig231	235	30.2128	991139b7c9971104551a872a79891ae8	incomplete	-	-	-	-	-	-	-	-	-	-	-	-	-	-	-
13778	chromosome	-	-	DS7511453-76-FROM-2017-TE-13778-1-1_S76_contig232	235	32.766	458b6845ee4ed8157a456bd954974f1c	incomplete	-	-	-	-	-	-	-	-	-	-	-	-	-	-	-
13778	chromosome	-	-	DS7511453-76-FROM-2017-TE-13778-1-1_S76_contig233	234	38.4615	e1ca8362db7c4e5a75bc8c0975a778db	incomplete	-	-	-	-	-	-	-	-	-	-	-	-	-	-	-
13778	chromosome	-	-	DS7511453-76-FROM-2017-TE-13778-1-1_S76_contig234	234	66.2393	885f6bed56aed74c95be7eb94c937701	incomplete	-	-	-	-	-	-	-	-	-	-	-	-	-	-	-
13778	chromosome	-	-	DS7511453-76-FROM-2017-TE-13778-1-1_S76_contig235	234	28.2051	c9cfaf76606ca09e8a32fbf03b3b0bf3	incomplete	-	-	-	-	-	-	-	-	-	-	-	-	-	-	-
13778	chromosome	-	-	DS7511453-76-FROM-2017-TE-13778-1-1_S76_contig236	233	35.6223	aaed68c8e6b83f243ac478f6ca77d2c2	incomplete	-	-	-	-	-	-	-	-	-	-	-	-	-	-	-
13778	chromosome	-	-	DS7511453-76-FROM-2017-TE-13778-1-1_S76_contig237	233	36.9099	d89e18da6998eb422d7b50753320fa16	incomplete	-	-	-	-	-	-	-	-	-	-	-	-	-	-	-
13778	chromosome	-	-	DS7511453-76-FROM-2017-TE-13778-1-1_S76_contig238	233	21.8884	01609864b1c035947c4b410a2ba20fbb	incomplete	-	-	-	-	-	-	-	-	-	-	-	-	-	-	-
13778	chromosome	-	-	DS7511453-76-FROM-2017-TE-13778-1-1_S76_contig239	233	31.7597	0dfc93ab375b5d999e6718a218a7d994	incomplete	-	-	-	-	-	-	-	-	-	-	-	-	-	-	-
13778	chromosome	-	-	DS7511453-76-FROM-2017-TE-13778-1-1_S76_contig240	233	28.7554	3f1c3b6ea2371b309403da029ff8b0ed	incomplete	-	-	-	-	-	-	-	-	-	-	-	-	-	-	-
13778	chromosome	-	-	DS7511453-76-FROM-2017-TE-13778-1-1_S76_contig241	233	32.1888	77458e6de326703f87f9142394bbc452	incomplete	-	-	-	-	-	-	-	-	-	-	-	-	-	-	-
13778	chromosome	-	-	DS7511453-76-FROM-2017-TE-13778-1-1_S76_contig242	232	65.0862	7ec1bb32b2d4f4194b368bf4a959c979	incomplete	-	-	-	-	-	-	-	-	-	-	-	-	-	-	-
13778	chromosome	-	-	DS7511453-76-FROM-2017-TE-13778-1-1_S76_contig243	231	16.8831	c90ccb893691ef3d7c28202cd7649aa5	incomplete	-	-	-	-	-	-	-	-	-	-	-	-	-	-	-
13778	chromosome	-	-	DS7511453-76-FROM-2017-TE-13778-1-1_S76_contig244	231	67.9654	3d23bac345b435db3a05e2fab64c56e0	incomplete	-	-	-	-	-	-	-	-	-	-	-	-	-	-	-
13778	chromosome	-	-	DS7511453-76-FROM-2017-TE-13778-1-1_S76_contig245	231	29.4372	57280f80acef8290abe01969ee60b207	incomplete	-	-	-	-	-	-	-	-	-	-	-	-	-	-	-
13778	chromosome	-	-	DS7511453-76-FROM-2017-TE-13778-1-1_S76_contig246	230	23.0435	9348aa3cf87e13c89f2421d86a0682c7	incomplete	-	-	-	-	-	-	-	-	-	-	-	-	-	-	-
13778	chromosome	-	-	DS7511453-76-FROM-2017-TE-13778-1-1_S76_contig247	230	38.2609	9348f8b894c5e96cb810a7838c9c5c06	incomplete	-	-	-	-	-	-	-	-	-	-	-	-	-	-	-
13778	chromosome	-	-	DS7511453-76-FROM-2017-TE-13778-1-1_S76_contig248	230	24.7826	a07279bee3fcf1e832684b96beadcb99	incomplete	-	-	-	-	-	-	-	-	-	-	-	-	-	-	-
13778	chromosome	-	-	DS7511453-76-FROM-2017-TE-13778-1-1_S76_contig249	229	33.6245	4ecc70b98d5d2068d8814c86218cce2b	incomplete	-	-	-	-	-	-	-	-	-	-	-	-	-	-	-
13778	chromosome	-	-	DS7511453-76-FROM-2017-TE-13778-1-1_S76_contig250	229	41.4847	420aea48a2f30deda10a9678854ae550	incomplete	-	-	-	-	-	-	-	-	-	-	-	-	-	-	-
13778	chromosome	-	-	DS7511453-76-FROM-2017-TE-13778-1-1_S76_contig251	229	28.821	8a063cf794068a513a085fcf218b796c	incomplete	-	-	-	-	-	-	-	-	-	-	-	-	-	-	-
13778	chromosome	-	-	DS7511453-76-FROM-2017-TE-13778-1-1_S76_contig252	229	28.3843	e25c5c15645bca53e3cd82a2b95ef84e	incomplete	-	-	-	-	-	-	-	-	-	-	-	-	-	-	-
13778	chromosome	-	-	DS7511453-76-FROM-2017-TE-13778-1-1_S76_contig253	229	37.9913	ff49c22e8dedc376786b5b3b19c7f7db	incomplete	-	-	-	-	-	-	-	-	-	-	-	-	-	-	-
13778	chromosome	-	-	DS7511453-76-FROM-2017-TE-13778-1-1_S76_contig254	229	31.0044	86aeecef70ef12c0b1c71f71c3488336	incomplete	-	-	-	-	-	-	-	-	-	-	-	-	-	-	-
13778	chromosome	-	-	DS7511453-76-FROM-2017-TE-13778-1-1_S76_contig255	229	24.4541	70aea7f6e5acde7f32e0d67196db56e5	incomplete	-	-	-	-	-	-	-	-	-	-	-	-	-	-	-
13778	chromosome	-	-	DS7511453-76-FROM-2017-TE-13778-1-1_S76_contig256	228	36.8421	f9cc05cb5fcbed4dda75f05a4c88772a	incomplete	-	-	-	-	-	-	-	-	-	-	-	-	-	-	-
13778	chromosome	-	-	DS7511453-76-FROM-2017-TE-13778-1-1_S76_contig257	228	31.5789	9f42557609e92ae550110de1045b50b3	incomplete	-	-	-	-	-	-	-	-	-	-	-	-	-	-	-
13778	chromosome	-	-	DS7511453-76-FROM-2017-TE-13778-1-1_S76_contig258	228	31.1404	3c14d9d18db0a270cacd7c3d2428d586	incomplete	-	-	-	-	-	-	-	-	-	-	-	-	-	-	-
13778	chromosome	-	-	DS7511453-76-FROM-2017-TE-13778-1-1_S76_contig259	228	30.2632	a38984d45a08c11135aff9c3f8f2ef7a	incomplete	-	-	-	-	-	-	-	-	-	-	-	-	-	-	-
13778	chromosome	-	-	DS7511453-76-FROM-2017-TE-13778-1-1_S76_contig260	228	32.4561	cf03b5369e0806708b7065b15726e266	incomplete	-	-	-	-	-	-	-	-	-	-	-	-	-	-	-
13778	chromosome	-	-	DS7511453-76-FROM-2017-TE-13778-1-1_S76_contig261	228	35.5263	76db9a30ad6df63647a9968564606af8	incomplete	-	-	-	-	-	-	-	-	-	-	-	-	-	-	-
13778	chromosome	-	-	DS7511453-76-FROM-2017-TE-13778-1-1_S76_contig262	228	34.2105	a4df0ec90b4b09f74608d1f3fca7b38a	incomplete	-	-	-	-	-	-	-	-	-	-	-	-	-	-	-
13778	chromosome	-	-	DS7511453-76-FROM-2017-TE-13778-1-1_S76_contig263	228	22.807	f5f394584bfb0c868c5c255c7901bfc4	incomplete	-	-	-	-	-	-	-	-	-	-	-	-	-	-	-
13778	chromosome	-	-	DS7511453-76-FROM-2017-TE-13778-1-1_S76_contig264	228	32.8947	0d4b9f6554e3321640ee5e1df9ce3ed6	incomplete	-	-	-	-	-	-	-	-	-	-	-	-	-	-	-
13778	chromosome	-	-	DS7511453-76-FROM-2017-TE-13778-1-1_S76_contig265	227	33.0396	d1a3e5a7248877fac115c11429a544bc	incomplete	-	-	-	-	-	-	-	-	-	-	-	-	-	-	-
13778	chromosome	-	-	DS7511453-76-FROM-2017-TE-13778-1-1_S76_contig266	205	28.2927	a7335977535339c55cc827ed971bd5d1	incomplete	-	-	-	-	-	-	-	-	-	-	-	-	-	-	-
13779	chromosome	-	-	DS7511449-75-FROM-2017-TE-13779-1-1_S75_contig1	379567	30.9468	2f95923ccd7e89b909c98576a7318358	incomplete	-	-	-	-	-	-	-	-	-	-	-	-	-	-	-
13779	chromosome	-	-	DS7511449-75-FROM-2017-TE-13779-1-1_S75_contig2	255380	31.9301	e122363d2bbd46d7655652c1d3f0f58d	incomplete	-	-	-	-	-	-	-	-	-	-	-	-	-	-	-
13779	chromosome	-	-	DS7511449-75-FROM-2017-TE-13779-1-1_S75_contig3	211868	31.0953	541cb27a5227e2ccc01f8219fb2c9acf	incomplete	-	-	-	-	-	-	-	-	-	-	-	-	-	-	-
13779	chromosome	-	-	DS7511449-75-FROM-2017-TE-13779-1-1_S75_contig4	163499	31.5543	f1b7822d3b2c9653e3136f7bc9325f1e	incomplete	-	-	-	-	-	-	-	-	-	-	-	-	-	-	-
13779	chromosome	-	-	DS7511449-75-FROM-2017-TE-13779-1-1_S75_contig5	148854	31.3509	e0d07765810f762addcf3be0e69a91b0	incomplete	-	-	-	-	-	-	-	-	-	-	-	-	-	-	-
13779	chromosome	-	-	DS7511449-75-FROM-2017-TE-13779-1-1_S75_contig6	107702	31.2705	c292c2ae91058cb1d66ec4dbc68fad62	incomplete	-	-	-	-	-	-	-	-	-	-	-	-	-	-	-
13779	chromosome	-	-	DS7511449-75-FROM-2017-TE-13779-1-1_S75_contig7	106722	32.8686	ea667bde9f3945989896be17a19c0230	incomplete	-	-	-	-	-	-	-	-	-	-	-	-	-	-	-
13779	chromosome	-	-	DS7511449-75-FROM-2017-TE-13779-1-1_S75_contig8	78664	31.154	841415d732654a72dfff4afbe7b573ad	incomplete	-	-	-	-	-	-	-	-	-	-	-	-	-	-	-
13779	chromosome	-	-	DS7511449-75-FROM-2017-TE-13779-1-1_S75_contig9	52679	31.0124	8bc1b629f73d5fb4ecc2447f7b0090ea	incomplete	-	-	-	-	-	-	-	-	-	-	-	-	-	-	-
13779	chromosome	-	-	DS7511449-75-FROM-2017-TE-13779-1-1_S75_contig10	50986	30.3122	7e1c8e504ded5800222d55b59f552043	incomplete	-	-	-	-	-	-	-	-	-	-	-	-	-	-	-
13779	chromosome	-	-	DS7511449-75-FROM-2017-TE-13779-1-1_S75_contig11	45714	30.7783	e636c598c524b220d6fec52bf138a5f8	incomplete	-	-	-	-	-	-	-	-	-	-	-	-	-	-	-
13779	chromosome	-	-	DS7511449-75-FROM-2017-TE-13779-1-1_S75_contig12	28060	30.8517	e7ed459a8ee8cea0e0fd37f40bbc8f85	incomplete	-	-	-	-	-	-	-	-	-	-	-	-	-	-	-
13779	chromosome	-	-	DS7511449-75-FROM-2017-TE-13779-1-1_S75_contig13	23747	31.4355	456ce785253be5b13c9b0b968f901fd4	incomplete	-	-	-	-	-	-	-	-	-	-	-	-	-	-	-
13779	chromosome	-	-	DS7511449-75-FROM-2017-TE-13779-1-1_S75_contig14	7357	30.3113	49e14d532b68be40e95e559f630013a8	incomplete	-	-	-	-	-	-	-	-	-	-	-	-	-	-	-
13779	chromosome	-	-	DS7511449-75-FROM-2017-TE-13779-1-1_S75_contig15	7327	32.469	8abe51177324f8ae392582de3f299364	incomplete	-	-	-	-	-	-	-	-	-	-	-	-	-	-	-
13779	chromosome	-	-	DS7511449-75-FROM-2017-TE-13779-1-1_S75_contig16	7096	39.5575	a7333d8e7dd4939b1f2fb7c6d2080521	incomplete	-	-	-	-	-	-	-	-	-	-	-	-	-	-	-
13779	plasmid	AD894	AN571	DS7511449-75-FROM-2017-TE-13779-1-1_S75_contig17	3334	32.0036	8daebbf4e263d969d463e868dc43fd38	circular	rep_cluster_950	002434__CP017855	-	-	-	-	-	-	-	MH634988	0.0244475	Campylobacter coli	-	-	-
13779	chromosome	-	-	DS7511449-75-FROM-2017-TE-13779-1-1_S75_contig18	2788	26.7934	dff6de1dbb993538c8ef9f3d8baede71	incomplete	-	-	-	-	-	-	-	-	-	-	-	-	-	-	-
13779	chromosome	-	-	DS7511449-75-FROM-2017-TE-13779-1-1_S75_contig19	1652	28.4504	f0fd944823b528ad87a0bfa1e45ddf9d	incomplete	-	-	-	-	-	-	-	-	-	-	-	-	-	-	-
13779	chromosome	-	-	DS7511449-75-FROM-2017-TE-13779-1-1_S75_contig20	1098	36.7942	be3e00ca0e55d5d1c4ee1d55c21846fa	incomplete	-	-	-	-	-	-	-	-	-	-	-	-	-	-	-
13779	chromosome	-	-	DS7511449-75-FROM-2017-TE-13779-1-1_S75_contig21	992	30.746	781d812b7e65d7f8b4bf3e522eff53e6	incomplete	-	-	-	-	-	-	-	-	-	-	-	-	-	-	-
13779	chromosome	-	-	DS7511449-75-FROM-2017-TE-13779-1-1_S75_contig22	990	35.5556	66b3e80192598c5082a5be0319ac0e10	incomplete	-	-	-	-	-	-	-	-	-	-	-	-	-	-	-
13779	chromosome	-	-	DS7511449-75-FROM-2017-TE-13779-1-1_S75_contig23	940	32.766	ea335729308e31dccb7f3b45d73056e7	incomplete	-	-	-	-	-	-	-	-	-	-	-	-	-	-	-
13779	chromosome	-	-	DS7511449-75-FROM-2017-TE-13779-1-1_S75_contig24	920	26.087	1d46cc1a95377bc162c4e5d8e041ec11	incomplete	-	-	-	-	-	-	-	-	-	-	-	-	-	-	-
13779	chromosome	-	-	DS7511449-75-FROM-2017-TE-13779-1-1_S75_contig25	893	30.0112	01fb5c8e713e26fee6ed743908f13833	incomplete	-	-	-	-	-	-	-	-	-	-	-	-	-	-	-
13779	chromosome	-	-	DS7511449-75-FROM-2017-TE-13779-1-1_S75_contig26	890	31.7978	b7ce161e544c26d0780f46ac88620db2	incomplete	-	-	-	-	-	-	-	-	-	-	-	-	-	-	-
13779	chromosome	-	-	DS7511449-75-FROM-2017-TE-13779-1-1_S75_contig27	886	31.1512	85e62640e98569dfd87f6d9091e2506d	incomplete	-	-	-	-	-	-	-	-	-	-	-	-	-	-	-
13779	chromosome	-	-	DS7511449-75-FROM-2017-TE-13779-1-1_S75_contig28	884	32.4661	3d4b40250d9492fa4f9c3e252094281b	incomplete	-	-	-	-	-	-	-	-	-	-	-	-	-	-	-
13779	chromosome	-	-	DS7511449-75-FROM-2017-TE-13779-1-1_S75_contig29	863	29.3163	1c04a28d89ba520377ecddfdfcd3bcf2	incomplete	-	-	-	-	-	-	-	-	-	-	-	-	-	-	-
13779	chromosome	-	-	DS7511449-75-FROM-2017-TE-13779-1-1_S75_contig30	850	32.9412	5d2f1c76380fcd1af02237e4fde90dea	incomplete	-	-	-	-	-	-	-	-	-	-	-	-	-	-	-
13779	chromosome	-	-	DS7511449-75-FROM-2017-TE-13779-1-1_S75_contig31	841	31.1534	05ba098431447bac13c2ba71e8b4e9f1	incomplete	-	-	-	-	-	-	-	-	-	-	-	-	-	-	-
13779	chromosome	-	-	DS7511449-75-FROM-2017-TE-13779-1-1_S75_contig32	840	28.8095	2c4841c2cffd9e59dfbeb3be117b1ada	incomplete	-	-	-	-	-	-	-	-	-	-	-	-	-	-	-
13779	chromosome	-	-	DS7511449-75-FROM-2017-TE-13779-1-1_S75_contig33	835	32.6946	bf4342ef6195cfe37ec2dd1c1aa9d7e8	incomplete	-	-	-	-	-	-	-	-	-	-	-	-	-	-	-
13779	chromosome	-	-	DS7511449-75-FROM-2017-TE-13779-1-1_S75_contig34	818	35.3301	6560788d0290501d00a6dd4ed8d37384	incomplete	-	-	-	-	-	-	-	-	-	-	-	-	-	-	-
13779	chromosome	-	-	DS7511449-75-FROM-2017-TE-13779-1-1_S75_contig35	813	32.5953	8e3032b8ec5221dd3e489167b5814100	incomplete	-	-	-	-	-	-	-	-	-	-	-	-	-	-	-
13779	chromosome	-	-	DS7511449-75-FROM-2017-TE-13779-1-1_S75_contig36	813	33.3333	6ca154225ba5058aa63e7a07f287badd	incomplete	-	-	-	-	-	-	-	-	-	-	-	-	-	-	-
13779	chromosome	-	-	DS7511449-75-FROM-2017-TE-13779-1-1_S75_contig37	806	33.6228	b69d1c845f5138a42c33a95ed35b738f	incomplete	-	-	-	-	-	-	-	-	-	-	-	-	-	-	-
13779	chromosome	-	-	DS7511449-75-FROM-2017-TE-13779-1-1_S75_contig38	799	37.5469	d1b01474419da68965a1194141a4e2e8	incomplete	-	-	-	-	-	-	-	-	-	-	-	-	-	-	-
13779	chromosome	-	-	DS7511449-75-FROM-2017-TE-13779-1-1_S75_contig39	795	29.434	c64b6d4c70a42092fda4fa1770ac8f77	incomplete	-	-	-	-	-	-	-	-	-	-	-	-	-	-	-
13779	chromosome	-	-	DS7511449-75-FROM-2017-TE-13779-1-1_S75_contig40	788	35.4061	37f9a5fba588f6d415a9076223938a34	incomplete	-	-	-	-	-	-	-	-	-	-	-	-	-	-	-
13779	chromosome	-	-	DS7511449-75-FROM-2017-TE-13779-1-1_S75_contig41	777	34.3629	ad862a91567ca3adc8dd8a14c6a0db66	incomplete	-	-	-	-	-	-	-	-	-	-	-	-	-	-	-
13779	chromosome	-	-	DS7511449-75-FROM-2017-TE-13779-1-1_S75_contig42	772	33.0311	c9a96e6c4377fae3aefdbaa00b94f631	incomplete	-	-	-	-	-	-	-	-	-	-	-	-	-	-	-
13779	chromosome	-	-	DS7511449-75-FROM-2017-TE-13779-1-1_S75_contig43	765	26.0131	d5344237053994a842d8982cdf57d9a0	incomplete	-	-	-	-	-	-	-	-	-	-	-	-	-	-	-
13779	chromosome	-	-	DS7511449-75-FROM-2017-TE-13779-1-1_S75_contig44	756	31.0847	98da1917d37e57707c645f3af70201da	incomplete	-	-	-	-	-	-	-	-	-	-	-	-	-	-	-
13779	chromosome	-	-	DS7511449-75-FROM-2017-TE-13779-1-1_S75_contig45	743	25.572	706ca95ac74c3d76a92e4051be9bc0e0	incomplete	-	-	-	-	-	-	-	-	-	-	-	-	-	-	-
13779	chromosome	-	-	DS7511449-75-FROM-2017-TE-13779-1-1_S75_contig46	733	40.6548	92c3480d25b729fabe7cdeb06350c162	incomplete	-	-	-	-	-	-	-	-	-	-	-	-	-	-	-
13779	chromosome	-	-	DS7511449-75-FROM-2017-TE-13779-1-1_S75_contig47	731	26.9494	0ece3088cd02fde2bf35e6740d4110c4	incomplete	-	-	-	-	-	-	-	-	-	-	-	-	-	-	-
13779	chromosome	-	-	DS7511449-75-FROM-2017-TE-13779-1-1_S75_contig48	724	33.011	b821db076e6fa61b68b5e7c9fe6b3bf6	incomplete	-	-	-	-	-	-	-	-	-	-	-	-	-	-	-
13779	chromosome	-	-	DS7511449-75-FROM-2017-TE-13779-1-1_S75_contig49	723	30.2905	1830503aa702959208b8465bab48e389	incomplete	-	-	-	-	-	-	-	-	-	-	-	-	-	-	-
13779	chromosome	-	-	DS7511449-75-FROM-2017-TE-13779-1-1_S75_contig50	721	28.0166	a56b38c8e0aaf84d8a65419ee9e8b4e5	incomplete	-	-	-	-	-	-	-	-	-	-	-	-	-	-	-
13779	chromosome	-	-	DS7511449-75-FROM-2017-TE-13779-1-1_S75_contig51	711	28.692	ad807120cf94f608f33c24b0336c03eb	incomplete	-	-	-	-	-	-	-	-	-	-	-	-	-	-	-
13779	chromosome	-	-	DS7511449-75-FROM-2017-TE-13779-1-1_S75_contig52	710	31.6901	94c75ec22083da2207f71494ffd94534	incomplete	-	-	-	-	-	-	-	-	-	-	-	-	-	-	-
13779	chromosome	-	-	DS7511449-75-FROM-2017-TE-13779-1-1_S75_contig53	707	35.6436	6649b60aa02d320c4935718ea27583b7	incomplete	-	-	-	-	-	-	-	-	-	-	-	-	-	-	-
13779	chromosome	-	-	DS7511449-75-FROM-2017-TE-13779-1-1_S75_contig54	702	30.3419	02357e4a3d410b0b0b8d2c24d7aba0af	incomplete	-	-	-	-	-	-	-	-	-	-	-	-	-	-	-
13779	chromosome	-	-	DS7511449-75-FROM-2017-TE-13779-1-1_S75_contig55	701	34.5221	3ebc3491df5ad50a2776b648156dee4d	incomplete	-	-	-	-	-	-	-	-	-	-	-	-	-	-	-
13779	chromosome	-	-	DS7511449-75-FROM-2017-TE-13779-1-1_S75_contig56	701	31.5264	320cbbb4e2654d0f841c13e68f9ea92a	incomplete	-	-	-	-	-	-	-	-	-	-	-	-	-	-	-
13779	chromosome	-	-	DS7511449-75-FROM-2017-TE-13779-1-1_S75_contig57	698	31.6619	4838ca7de8460e9c475e3147f677ef70	incomplete	-	-	-	-	-	-	-	-	-	-	-	-	-	-	-
13779	chromosome	-	-	DS7511449-75-FROM-2017-TE-13779-1-1_S75_contig58	690	31.0145	d1e770f92c29b5e93938e94fba783957	incomplete	-	-	-	-	-	-	-	-	-	-	-	-	-	-	-
13779	chromosome	-	-	DS7511449-75-FROM-2017-TE-13779-1-1_S75_contig59	689	30.0435	229494e7a0fb92a2091143d010f34fa9	incomplete	-	-	-	-	-	-	-	-	-	-	-	-	-	-	-
13779	chromosome	-	-	DS7511449-75-FROM-2017-TE-13779-1-1_S75_contig60	689	28.8824	570817eaf08a656427bef17cc4d46d17	incomplete	-	-	-	-	-	-	-	-	-	-	-	-	-	-	-
13779	chromosome	-	-	DS7511449-75-FROM-2017-TE-13779-1-1_S75_contig61	688	34.3023	e9cf4677256d65a6e236b63b3e8d4c59	incomplete	-	-	-	-	-	-	-	-	-	-	-	-	-	-	-
13779	chromosome	-	-	DS7511449-75-FROM-2017-TE-13779-1-1_S75_contig62	688	28.6337	cc8c4df41ce318b6f6a51fa3dd5091e1	incomplete	-	-	-	-	-	-	-	-	-	-	-	-	-	-	-
13779	chromosome	-	-	DS7511449-75-FROM-2017-TE-13779-1-1_S75_contig63	684	33.6257	14f40e58edae70c888cfdf107bb08b5f	incomplete	-	-	-	-	-	-	-	-	-	-	-	-	-	-	-
13779	chromosome	-	-	DS7511449-75-FROM-2017-TE-13779-1-1_S75_contig64	682	32.5513	2e033488053e2dee30839228eed3c4cc	incomplete	-	-	-	-	-	-	-	-	-	-	-	-	-	-	-
13779	chromosome	-	-	DS7511449-75-FROM-2017-TE-13779-1-1_S75_contig65	680	31.7647	134fb3a6cfa2fb37fdf241ee4325b142	incomplete	-	-	-	-	-	-	-	-	-	-	-	-	-	-	-
13779	chromosome	-	-	DS7511449-75-FROM-2017-TE-13779-1-1_S75_contig66	679	27.2459	e4a1a3d6d55f93717a778806f6cd22d1	incomplete	-	-	-	-	-	-	-	-	-	-	-	-	-	-	-
13779	chromosome	-	-	DS7511449-75-FROM-2017-TE-13779-1-1_S75_contig67	672	35.5655	571695b10d85a5a04150669468100ae4	incomplete	-	-	-	-	-	-	-	-	-	-	-	-	-	-	-
13779	chromosome	-	-	DS7511449-75-FROM-2017-TE-13779-1-1_S75_contig68	670	28.3582	23aca5f8f611b743c22d68cd791d8482	incomplete	-	-	-	-	-	-	-	-	-	-	-	-	-	-	-
13779	chromosome	-	-	DS7511449-75-FROM-2017-TE-13779-1-1_S75_contig69	666	29.7297	c2561f22612e4775c74350ab933b661f	incomplete	-	-	-	-	-	-	-	-	-	-	-	-	-	-	-
13779	chromosome	-	-	DS7511449-75-FROM-2017-TE-13779-1-1_S75_contig70	666	31.0811	ee5f85a3725181a1adbcb2996d164e0d	incomplete	-	-	-	-	-	-	-	-	-	-	-	-	-	-	-
13779	chromosome	-	-	DS7511449-75-FROM-2017-TE-13779-1-1_S75_contig71	663	34.54	2f325b03730f77cbf5b8ec8cbc597225	incomplete	-	-	-	-	-	-	-	-	-	-	-	-	-	-	-
13779	chromosome	-	-	DS7511449-75-FROM-2017-TE-13779-1-1_S75_contig72	660	36.2121	1f6d5f3f685dd52780f5b54ef717f33c	incomplete	-	-	-	-	-	-	-	-	-	-	-	-	-	-	-
13779	chromosome	-	-	DS7511449-75-FROM-2017-TE-13779-1-1_S75_contig73	658	36.1702	10e42f24816b7ca20a6357aa2586f248	incomplete	-	-	-	-	-	-	-	-	-	-	-	-	-	-	-
13779	chromosome	-	-	DS7511449-75-FROM-2017-TE-13779-1-1_S75_contig74	657	29.5282	9f499ad144fee27add6d37a6d282b974	incomplete	-	-	-	-	-	-	-	-	-	-	-	-	-	-	-
13779	chromosome	-	-	DS7511449-75-FROM-2017-TE-13779-1-1_S75_contig75	656	32.1646	f7d8e4fc3ae2b2a48ef9d436245a3841	incomplete	-	-	-	-	-	-	-	-	-	-	-	-	-	-	-
13779	chromosome	-	-	DS7511449-75-FROM-2017-TE-13779-1-1_S75_contig76	656	34.4512	9f55b605cddca6c826e7d5d25db5ea49	incomplete	-	-	-	-	-	-	-	-	-	-	-	-	-	-	-
13779	chromosome	-	-	DS7511449-75-FROM-2017-TE-13779-1-1_S75_contig77	652	26.227	651db1b40e685206ba59e7a2d5eee728	incomplete	-	-	-	-	-	-	-	-	-	-	-	-	-	-	-
13779	chromosome	-	-	DS7511449-75-FROM-2017-TE-13779-1-1_S75_contig78	649	36.98	78c99b8f34c1ac20cc5fd293b45efbd4	incomplete	-	-	-	-	-	-	-	-	-	-	-	-	-	-	-
13779	chromosome	-	-	DS7511449-75-FROM-2017-TE-13779-1-1_S75_contig79	647	38.3308	0993b216e19e71554ea3105b9ff62b81	incomplete	-	-	-	-	-	-	-	-	-	-	-	-	-	-	-
13779	chromosome	-	-	DS7511449-75-FROM-2017-TE-13779-1-1_S75_contig80	646	30.3406	359748d63cf6f2dc24015de61f841e0e	incomplete	-	-	-	-	-	-	-	-	-	-	-	-	-	-	-
13779	chromosome	-	-	DS7511449-75-FROM-2017-TE-13779-1-1_S75_contig81	641	38.0655	f8f327581f4f3279902665e662a5026e	incomplete	-	-	-	-	-	-	-	-	-	-	-	-	-	-	-
13779	chromosome	-	-	DS7511449-75-FROM-2017-TE-13779-1-1_S75_contig82	639	35.9937	37337ac1aea55fc745fc0e553ae60b86	incomplete	-	-	-	-	-	-	-	-	-	-	-	-	-	-	-
13779	chromosome	-	-	DS7511449-75-FROM-2017-TE-13779-1-1_S75_contig83	638	34.326	4871fe53f33366fb623c8b431cf85e47	incomplete	-	-	-	-	-	-	-	-	-	-	-	-	-	-	-
13779	chromosome	-	-	DS7511449-75-FROM-2017-TE-13779-1-1_S75_contig84	634	30.1262	c104910ad28f0698281673ae629d74dd	incomplete	-	-	-	-	-	-	-	-	-	-	-	-	-	-	-
13779	chromosome	-	-	DS7511449-75-FROM-2017-TE-13779-1-1_S75_contig85	633	31.7536	e8cb1819118297e4e604a5adb392602c	incomplete	-	-	-	-	-	-	-	-	-	-	-	-	-	-	-
13779	chromosome	-	-	DS7511449-75-FROM-2017-TE-13779-1-1_S75_contig86	633	24.3286	0286f7a374d691855749bf57c0d8633c	incomplete	-	-	-	-	-	-	-	-	-	-	-	-	-	-	-
13779	chromosome	-	-	DS7511449-75-FROM-2017-TE-13779-1-1_S75_contig87	633	32.0695	0eb57a05b8d9e0c32b6b9d0882b261f8	incomplete	-	-	-	-	-	-	-	-	-	-	-	-	-	-	-
13779	chromosome	-	-	DS7511449-75-FROM-2017-TE-13779-1-1_S75_contig88	632	30.6962	f9dca6dd76854b8feb7b773cc2a1cd52	incomplete	-	-	-	-	-	-	-	-	-	-	-	-	-	-	-
13779	chromosome	-	-	DS7511449-75-FROM-2017-TE-13779-1-1_S75_contig89	630	30.3175	5901cd0fccb1b2361a033c17b51f2c3f	incomplete	-	-	-	-	-	-	-	-	-	-	-	-	-	-	-
13779	chromosome	-	-	DS7511449-75-FROM-2017-TE-13779-1-1_S75_contig90	624	30.609	a6e8ec75b0c87324dcbcd709b521d8bf	incomplete	-	-	-	-	-	-	-	-	-	-	-	-	-	-	-
13779	chromosome	-	-	DS7511449-75-FROM-2017-TE-13779-1-1_S75_contig91	624	33.3333	7d238871a23ed3590b5b2281a4952794	incomplete	-	-	-	-	-	-	-	-	-	-	-	-	-	-	-
13779	chromosome	-	-	DS7511449-75-FROM-2017-TE-13779-1-1_S75_contig92	621	33.6554	c0928e2eeee350957ec4a554feb85d88	incomplete	-	-	-	-	-	-	-	-	-	-	-	-	-	-	-
13779	chromosome	-	-	DS7511449-75-FROM-2017-TE-13779-1-1_S75_contig93	621	30.1127	0c86993ca9c08d12f83d6bd038a58fc7	incomplete	-	-	-	-	-	-	-	-	-	-	-	-	-	-	-
13779	chromosome	-	-	DS7511449-75-FROM-2017-TE-13779-1-1_S75_contig94	620	34.1935	edbc6d6b99bff2f83ac0c215a904611f	incomplete	-	-	-	-	-	-	-	-	-	-	-	-	-	-	-
13779	chromosome	-	-	DS7511449-75-FROM-2017-TE-13779-1-1_S75_contig95	619	31.1793	9a6e59bb92d3ad579126cf544ece1cc1	incomplete	-	-	-	-	-	-	-	-	-	-	-	-	-	-	-
13779	chromosome	-	-	DS7511449-75-FROM-2017-TE-13779-1-1_S75_contig96	615	30.0813	fc99ea6b4fc754c5ba9ecfd01c130e50	incomplete	-	-	-	-	-	-	-	-	-	-	-	-	-	-	-
13779	chromosome	-	-	DS7511449-75-FROM-2017-TE-13779-1-1_S75_contig97	615	33.3333	ea80aa2af08f60de6a46aae69f264bdd	incomplete	-	-	-	-	-	-	-	-	-	-	-	-	-	-	-
13779	chromosome	-	-	DS7511449-75-FROM-2017-TE-13779-1-1_S75_contig98	613	33.7684	0490a4907be9abf80210f53b71bb7f3a	incomplete	-	-	-	-	-	-	-	-	-	-	-	-	-	-	-
13779	chromosome	-	-	DS7511449-75-FROM-2017-TE-13779-1-1_S75_contig99	609	32.0197	349899951f299bfe03c2c4257167fe2d	incomplete	-	-	-	-	-	-	-	-	-	-	-	-	-	-	-
13779	chromosome	-	-	DS7511449-75-FROM-2017-TE-13779-1-1_S75_contig100	608	34.375	ee932963e1ba0fed000785706ff2cd51	incomplete	-	-	-	-	-	-	-	-	-	-	-	-	-	-	-
13779	chromosome	-	-	DS7511449-75-FROM-2017-TE-13779-1-1_S75_contig101	605	28.7603	0e4c79e7aa3d9036bca91ae9609fd214	incomplete	-	-	-	-	-	-	-	-	-	-	-	-	-	-	-
13779	chromosome	-	-	DS7511449-75-FROM-2017-TE-13779-1-1_S75_contig102	605	34.876	c22d875ed09633f37d232aaa902b36af	incomplete	-	-	-	-	-	-	-	-	-	-	-	-	-	-	-
13779	chromosome	-	-	DS7511449-75-FROM-2017-TE-13779-1-1_S75_contig103	604	31.2914	25bbb3ef2220dd9b7fbbe09855c62b09	incomplete	-	-	-	-	-	-	-	-	-	-	-	-	-	-	-
13779	chromosome	-	-	DS7511449-75-FROM-2017-TE-13779-1-1_S75_contig104	603	21.393	389bb8d5defdf7089b803c5c04cb630f	incomplete	-	-	-	-	-	-	-	-	-	-	-	-	-	-	-
13779	chromosome	-	-	DS7511449-75-FROM-2017-TE-13779-1-1_S75_contig105	602	35.5482	6bcc2883529250fc91d8b6b51c5a6b9b	incomplete	-	-	-	-	-	-	-	-	-	-	-	-	-	-	-
13779	chromosome	-	-	DS7511449-75-FROM-2017-TE-13779-1-1_S75_contig106	601	32.2795	784ba6e9fd2023066ee00929293ab778	incomplete	-	-	-	-	-	-	-	-	-	-	-	-	-	-	-
13779	chromosome	-	-	DS7511449-75-FROM-2017-TE-13779-1-1_S75_contig107	599	34.7245	118f1869d8ae687fd44862b4a0d64a45	incomplete	-	-	-	-	-	-	-	-	-	-	-	-	-	-	-
13779	chromosome	-	-	DS7511449-75-FROM-2017-TE-13779-1-1_S75_contig108	598	29.2642	acaee03fdd0218b351f06861c3489487	incomplete	-	-	-	-	-	-	-	-	-	-	-	-	-	-	-
13779	chromosome	-	-	DS7511449-75-FROM-2017-TE-13779-1-1_S75_contig109	597	27.1357	aa0f2be7fcfedca4759fd39923a6768d	incomplete	-	-	-	-	-	-	-	-	-	-	-	-	-	-	-
13779	chromosome	-	-	DS7511449-75-FROM-2017-TE-13779-1-1_S75_contig110	590	32.8814	d51c17fa000cf65d80f15f657d5822d1	incomplete	-	-	-	-	-	-	-	-	-	-	-	-	-	-	-
13779	chromosome	-	-	DS7511449-75-FROM-2017-TE-13779-1-1_S75_contig111	590	30	f799c14d5e6ef33eda2848ce10214248	incomplete	-	-	-	-	-	-	-	-	-	-	-	-	-	-	-
13779	chromosome	-	-	DS7511449-75-FROM-2017-TE-13779-1-1_S75_contig112	586	27.6451	4319ee2467d16e93fc6f529a4200a281	incomplete	-	-	-	-	-	-	-	-	-	-	-	-	-	-	-
13779	chromosome	-	-	DS7511449-75-FROM-2017-TE-13779-1-1_S75_contig113	578	30.1038	0a4447904e19b6d114e10b56b0c1f76c	incomplete	-	-	-	-	-	-	-	-	-	-	-	-	-	-	-
13779	chromosome	-	-	DS7511449-75-FROM-2017-TE-13779-1-1_S75_contig114	575	31.8261	4201e19f9517f16e933f99dddc207186	incomplete	-	-	-	-	-	-	-	-	-	-	-	-	-	-	-
13779	chromosome	-	-	DS7511449-75-FROM-2017-TE-13779-1-1_S75_contig115	573	31.7627	6f24757123da783480aca31de94eebe1	incomplete	-	-	-	-	-	-	-	-	-	-	-	-	-	-	-
13779	chromosome	-	-	DS7511449-75-FROM-2017-TE-13779-1-1_S75_contig116	570	27.5439	edf8efbe314fbd4406eae9f810cb03a8	incomplete	-	-	-	-	-	-	-	-	-	-	-	-	-	-	-
13779	chromosome	-	-	DS7511449-75-FROM-2017-TE-13779-1-1_S75_contig117	570	27.193	4c3f10d2cb83ba6b4660a1d8664ec91c	incomplete	-	-	-	-	-	-	-	-	-	-	-	-	-	-	-
13779	chromosome	-	-	DS7511449-75-FROM-2017-TE-13779-1-1_S75_contig118	567	31.9224	10e971e1c4b1892c8fa884a2d32677b2	incomplete	-	-	-	-	-	-	-	-	-	-	-	-	-	-	-
13779	chromosome	-	-	DS7511449-75-FROM-2017-TE-13779-1-1_S75_contig119	567	33.8624	4b1fba02e4e6da0487e7b984d53baffb	incomplete	-	-	-	-	-	-	-	-	-	-	-	-	-	-	-
13779	chromosome	-	-	DS7511449-75-FROM-2017-TE-13779-1-1_S75_contig120	566	27.9152	2a1d97317cec440ea4786932b5b9551c	incomplete	-	-	-	-	-	-	-	-	-	-	-	-	-	-	-
13779	chromosome	-	-	DS7511449-75-FROM-2017-TE-13779-1-1_S75_contig121	566	31.8021	ce1dc7ca46730ed8c9e83964e20c2504	incomplete	-	-	-	-	-	-	-	-	-	-	-	-	-	-	-
13779	chromosome	-	-	DS7511449-75-FROM-2017-TE-13779-1-1_S75_contig122	564	34.2199	8c1de8037d9dcc588c4134b46a02481f	incomplete	-	-	-	-	-	-	-	-	-	-	-	-	-	-	-
13779	chromosome	-	-	DS7511449-75-FROM-2017-TE-13779-1-1_S75_contig123	562	27.5801	dc147316e9149c4a822850029d5b5ecc	incomplete	-	-	-	-	-	-	-	-	-	-	-	-	-	-	-
13779	chromosome	-	-	DS7511449-75-FROM-2017-TE-13779-1-1_S75_contig124	562	26.8683	62fd3deabfbc6d86cd416bf00edee701	incomplete	-	-	-	-	-	-	-	-	-	-	-	-	-	-	-
13779	chromosome	-	-	DS7511449-75-FROM-2017-TE-13779-1-1_S75_contig125	558	29.5699	c620f8c588b0a0effa3a520bb9e305da	incomplete	-	-	-	-	-	-	-	-	-	-	-	-	-	-	-
13779	chromosome	-	-	DS7511449-75-FROM-2017-TE-13779-1-1_S75_contig126	557	35.368	75256158ab8e3291fc7cb3bd5ac6eb62	incomplete	-	-	-	-	-	-	-	-	-	-	-	-	-	-	-
13779	chromosome	-	-	DS7511449-75-FROM-2017-TE-13779-1-1_S75_contig127	557	31.0592	1171adba99f5119ad0d4b413d44b0b20	incomplete	-	-	-	-	-	-	-	-	-	-	-	-	-	-	-
13779	chromosome	-	-	DS7511449-75-FROM-2017-TE-13779-1-1_S75_contig128	554	30.5054	bfa3beef61496f33ecb92ac7fe23feea	incomplete	-	-	-	-	-	-	-	-	-	-	-	-	-	-	-
13779	chromosome	-	-	DS7511449-75-FROM-2017-TE-13779-1-1_S75_contig129	554	24.7292	b77945af93b3855a04e0b8ab764cfeed	incomplete	-	-	-	-	-	-	-	-	-	-	-	-	-	-	-
13779	chromosome	-	-	DS7511449-75-FROM-2017-TE-13779-1-1_S75_contig130	552	31.7029	04b231c50ff59fb024442133127c0715	incomplete	-	-	-	-	-	-	-	-	-	-	-	-	-	-	-
13779	chromosome	-	-	DS7511449-75-FROM-2017-TE-13779-1-1_S75_contig131	550	23.6364	c5c82e86e4c358255e1553b8bb95d307	incomplete	-	-	-	-	-	-	-	-	-	-	-	-	-	-	-
13779	chromosome	-	-	DS7511449-75-FROM-2017-TE-13779-1-1_S75_contig132	547	37.8428	a9d4143d7278b65bf9a826bc762c3be7	incomplete	-	-	-	-	-	-	-	-	-	-	-	-	-	-	-
13779	chromosome	-	-	DS7511449-75-FROM-2017-TE-13779-1-1_S75_contig133	546	29.6703	a8aaa1441fbeba87086009ffb3b52e56	incomplete	-	-	-	-	-	-	-	-	-	-	-	-	-	-	-
13779	chromosome	-	-	DS7511449-75-FROM-2017-TE-13779-1-1_S75_contig134	545	29.7248	144149ff8622264066732b0567d9db13	incomplete	-	-	-	-	-	-	-	-	-	-	-	-	-	-	-
13779	chromosome	-	-	DS7511449-75-FROM-2017-TE-13779-1-1_S75_contig135	545	34.4954	d4a9b3a72ca159319d75f245ed1f6cf5	incomplete	-	-	-	-	-	-	-	-	-	-	-	-	-	-	-
13779	chromosome	-	-	DS7511449-75-FROM-2017-TE-13779-1-1_S75_contig136	544	35.4779	5e01bfd951c213d525efb900346e8b2b	incomplete	-	-	-	-	-	-	-	-	-	-	-	-	-	-	-
13779	chromosome	-	-	DS7511449-75-FROM-2017-TE-13779-1-1_S75_contig137	543	29.0976	292345d3f43cd794aef13f2b20a24614	incomplete	-	-	-	-	-	-	-	-	-	-	-	-	-	-	-
13779	chromosome	-	-	DS7511449-75-FROM-2017-TE-13779-1-1_S75_contig138	541	39.0018	09bfd9a79db9bcdb7c7ca2aa37446eb5	incomplete	-	-	-	-	-	-	-	-	-	-	-	-	-	-	-
13779	chromosome	-	-	DS7511449-75-FROM-2017-TE-13779-1-1_S75_contig139	540	32.037	dadd356d479885aba0f62d2278f5cd16	incomplete	-	-	-	-	-	-	-	-	-	-	-	-	-	-	-
13779	chromosome	-	-	DS7511449-75-FROM-2017-TE-13779-1-1_S75_contig140	538	28.2528	cc824b85c5f3612267de07d974f7038d	incomplete	-	-	-	-	-	-	-	-	-	-	-	-	-	-	-
13779	chromosome	-	-	DS7511449-75-FROM-2017-TE-13779-1-1_S75_contig141	538	34.9442	7f518cc4ec5f8f33e9b23e05fbbef894	incomplete	-	-	-	-	-	-	-	-	-	-	-	-	-	-	-
13779	chromosome	-	-	DS7511449-75-FROM-2017-TE-13779-1-1_S75_contig142	537	29.9814	c4954138b94c25857767549b9f159309	incomplete	-	-	-	-	-	-	-	-	-	-	-	-	-	-	-
13779	chromosome	-	-	DS7511449-75-FROM-2017-TE-13779-1-1_S75_contig143	537	37.6164	2275baa7dae9101749993b2208bf8aca	incomplete	-	-	-	-	-	-	-	-	-	-	-	-	-	-	-
13779	chromosome	-	-	DS7511449-75-FROM-2017-TE-13779-1-1_S75_contig144	536	27.6119	77ffbc5feb3e4f4dddde36bbd3fb1aa2	incomplete	-	-	-	-	-	-	-	-	-	-	-	-	-	-	-
13779	chromosome	-	-	DS7511449-75-FROM-2017-TE-13779-1-1_S75_contig145	536	27.0522	646e02e670cf16f6c5b61a6e1a139e92	incomplete	-	-	-	-	-	-	-	-	-	-	-	-	-	-	-
13779	chromosome	-	-	DS7511449-75-FROM-2017-TE-13779-1-1_S75_contig146	536	38.0597	d17d7261795a68c23b69ca69b52fea7f	incomplete	-	-	-	-	-	-	-	-	-	-	-	-	-	-	-
13779	chromosome	-	-	DS7511449-75-FROM-2017-TE-13779-1-1_S75_contig147	535	34.9533	85ab49a33dd3357e0a44b79c993ed47a	incomplete	-	-	-	-	-	-	-	-	-	-	-	-	-	-	-
13779	chromosome	-	-	DS7511449-75-FROM-2017-TE-13779-1-1_S75_contig148	533	30.5816	41f1bcae0f497fe7a3ea54d86b480717	incomplete	-	-	-	-	-	-	-	-	-	-	-	-	-	-	-
13779	chromosome	-	-	DS7511449-75-FROM-2017-TE-13779-1-1_S75_contig149	530	30.7547	bea9fd79a9693421cccd06181cd38dba	incomplete	-	-	-	-	-	-	-	-	-	-	-	-	-	-	-
13779	chromosome	-	-	DS7511449-75-FROM-2017-TE-13779-1-1_S75_contig150	529	32.5142	76e848c8de7f4adcc57b374d22e9bb8e	incomplete	-	-	-	-	-	-	-	-	-	-	-	-	-	-	-
13779	chromosome	-	-	DS7511449-75-FROM-2017-TE-13779-1-1_S75_contig151	528	26.7045	d9d397994b4ce7109f55e3e26407a1b2	incomplete	-	-	-	-	-	-	-	-	-	-	-	-	-	-	-
13779	chromosome	-	-	DS7511449-75-FROM-2017-TE-13779-1-1_S75_contig152	526	34.6008	2f3c8d72e3c4bf16a561aca9404f857b	incomplete	-	-	-	-	-	-	-	-	-	-	-	-	-	-	-
13779	chromosome	-	-	DS7511449-75-FROM-2017-TE-13779-1-1_S75_contig153	524	26.5267	027658092b707553cc7f9e4071c3389c	incomplete	-	-	-	-	-	-	-	-	-	-	-	-	-	-	-
13779	chromosome	-	-	DS7511449-75-FROM-2017-TE-13779-1-1_S75_contig154	524	39.8855	6ad17775fce436c183e1ec7d952e8638	incomplete	-	-	-	-	-	-	-	-	-	-	-	-	-	-	-
13779	chromosome	-	-	DS7511449-75-FROM-2017-TE-13779-1-1_S75_contig155	524	36.6412	0f91b12620f48f63a9cb178a2842430a	incomplete	-	-	-	-	-	-	-	-	-	-	-	-	-	-	-
13779	chromosome	-	-	DS7511449-75-FROM-2017-TE-13779-1-1_S75_contig156	523	28.6807	867e21dbc18af9a369667d7568afacbe	incomplete	-	-	-	-	-	-	-	-	-	-	-	-	-	-	-
13779	chromosome	-	-	DS7511449-75-FROM-2017-TE-13779-1-1_S75_contig157	523	30.2103	55c2b7902218f32e8f6e0236c8448c02	incomplete	-	-	-	-	-	-	-	-	-	-	-	-	-	-	-
13779	chromosome	-	-	DS7511449-75-FROM-2017-TE-13779-1-1_S75_contig158	522	30.8429	bd1f3a8b0ebd5e5935e42bac145dee01	incomplete	-	-	-	-	-	-	-	-	-	-	-	-	-	-	-
13779	chromosome	-	-	DS7511449-75-FROM-2017-TE-13779-1-1_S75_contig159	522	19.1571	8fd23371b099609147e8cd828d4b246c	incomplete	-	-	-	-	-	-	-	-	-	-	-	-	-	-	-
13779	chromosome	-	-	DS7511449-75-FROM-2017-TE-13779-1-1_S75_contig160	522	30.2682	c2b1d7c96c1c29523f917544b89cad2f	incomplete	-	-	-	-	-	-	-	-	-	-	-	-	-	-	-
13779	chromosome	-	-	DS7511449-75-FROM-2017-TE-13779-1-1_S75_contig161	520	36.9231	e61e7f5846cca2fa328c61e7e977a120	incomplete	-	-	-	-	-	-	-	-	-	-	-	-	-	-	-
13779	chromosome	-	-	DS7511449-75-FROM-2017-TE-13779-1-1_S75_contig162	517	37.7176	1cee17db2930663c6dbabf54852659ab	incomplete	-	-	-	-	-	-	-	-	-	-	-	-	-	-	-
13779	chromosome	-	-	DS7511449-75-FROM-2017-TE-13779-1-1_S75_contig163	517	33.8491	a61787a1815dd18c844e3710d14a91e7	incomplete	-	-	-	-	-	-	-	-	-	-	-	-	-	-	-
13779	chromosome	-	-	DS7511449-75-FROM-2017-TE-13779-1-1_S75_contig164	516	28.1008	d723a4f3e5290c9270ad81d85fccd6ff	incomplete	-	-	-	-	-	-	-	-	-	-	-	-	-	-	-
13779	chromosome	-	-	DS7511449-75-FROM-2017-TE-13779-1-1_S75_contig165	512	32.8125	6a9c092ce9ca62136f3973ee7ccdd98b	incomplete	-	-	-	-	-	-	-	-	-	-	-	-	-	-	-
13779	chromosome	-	-	DS7511449-75-FROM-2017-TE-13779-1-1_S75_contig166	512	28.125	a480b6bc86bbef9a22d961843df38bfa	incomplete	-	-	-	-	-	-	-	-	-	-	-	-	-	-	-
13779	chromosome	-	-	DS7511449-75-FROM-2017-TE-13779-1-1_S75_contig167	510	34.7059	a88e90b42f7b0dffe3b43e0c7ae68614	incomplete	-	-	-	-	-	-	-	-	-	-	-	-	-	-	-
13779	chromosome	-	-	DS7511449-75-FROM-2017-TE-13779-1-1_S75_contig168	506	35.7708	921ee7c07df75d56b690dab395b0a3f7	incomplete	-	-	-	-	-	-	-	-	-	-	-	-	-	-	-
13779	chromosome	-	-	DS7511449-75-FROM-2017-TE-13779-1-1_S75_contig169	502	30.8765	bd02e5f7eab2b2a4e2cd15a5c34bff2c	incomplete	-	-	-	-	-	-	-	-	-	-	-	-	-	-	-
13779	chromosome	-	-	DS7511449-75-FROM-2017-TE-13779-1-1_S75_contig170	502	26.2948	5dc930adc54472797ac25e7cc76fbe22	incomplete	-	-	-	-	-	-	-	-	-	-	-	-	-	-	-
13779	chromosome	-	-	DS7511449-75-FROM-2017-TE-13779-1-1_S75_contig171	502	31.0757	180527e2e35695119ee9a77dd5b6b9f5	incomplete	-	-	-	-	-	-	-	-	-	-	-	-	-	-	-
13779	chromosome	-	-	DS7511449-75-FROM-2017-TE-13779-1-1_S75_contig172	501	29.7405	a4369c3706aba22aa8151353ef0e27d7	incomplete	-	-	-	-	-	-	-	-	-	-	-	-	-	-	-
13779	chromosome	-	-	DS7511449-75-FROM-2017-TE-13779-1-1_S75_contig173	501	33.9321	4b71db7b7b71f58e634e8d971d584a62	incomplete	-	-	-	-	-	-	-	-	-	-	-	-	-	-	-
13779	chromosome	-	-	DS7511449-75-FROM-2017-TE-13779-1-1_S75_contig174	501	32.5349	25a966137db6bf9ffa760233dfff9d6b	incomplete	-	-	-	-	-	-	-	-	-	-	-	-	-	-	-
13779	chromosome	-	-	DS7511449-75-FROM-2017-TE-13779-1-1_S75_contig175	498	39.759	d1b6352ca537a4ba51fc939dc9245b39	incomplete	-	-	-	-	-	-	-	-	-	-	-	-	-	-	-
13779	chromosome	-	-	DS7511449-75-FROM-2017-TE-13779-1-1_S75_contig176	498	34.3373	c23790d70832fafaa08d45b9109c80a0	incomplete	-	-	-	-	-	-	-	-	-	-	-	-	-	-	-
13779	chromosome	-	-	DS7511449-75-FROM-2017-TE-13779-1-1_S75_contig177	495	32.7273	e41e4b394acb62f4cf32ffe97db058eb	incomplete	-	-	-	-	-	-	-	-	-	-	-	-	-	-	-
13779	chromosome	-	-	DS7511449-75-FROM-2017-TE-13779-1-1_S75_contig178	494	32.1862	9ebaae06249c4bbb99df895ede161940	incomplete	-	-	-	-	-	-	-	-	-	-	-	-	-	-	-
13779	chromosome	-	-	DS7511449-75-FROM-2017-TE-13779-1-1_S75_contig179	494	25.9109	a36d7f688672d62f1681f2eacc187120	incomplete	-	-	-	-	-	-	-	-	-	-	-	-	-	-	-
13779	chromosome	-	-	DS7511449-75-FROM-2017-TE-13779-1-1_S75_contig180	494	28.3401	af9c025db3c149df90210de506d0900d	incomplete	-	-	-	-	-	-	-	-	-	-	-	-	-	-	-
13779	chromosome	-	-	DS7511449-75-FROM-2017-TE-13779-1-1_S75_contig181	493	34.8884	d3166f9e927130b9934458625c3ce8f0	incomplete	-	-	-	-	-	-	-	-	-	-	-	-	-	-	-
13779	chromosome	-	-	DS7511449-75-FROM-2017-TE-13779-1-1_S75_contig182	493	34.2799	c0470f714acf83c4beab0d8f2459d5e8	incomplete	-	-	-	-	-	-	-	-	-	-	-	-	-	-	-
13779	chromosome	-	-	DS7511449-75-FROM-2017-TE-13779-1-1_S75_contig183	490	31.6327	1d854fbfaa9eef5613a076a92322003d	incomplete	-	-	-	-	-	-	-	-	-	-	-	-	-	-	-
13779	chromosome	-	-	DS7511449-75-FROM-2017-TE-13779-1-1_S75_contig184	489	34.1513	3498f606906818977b12c1c2f0601fc9	incomplete	-	-	-	-	-	-	-	-	-	-	-	-	-	-	-
13779	chromosome	-	-	DS7511449-75-FROM-2017-TE-13779-1-1_S75_contig185	489	33.7423	e9a3378ec594865fcb2d48f18ed17a4f	incomplete	-	-	-	-	-	-	-	-	-	-	-	-	-	-	-
13779	chromosome	-	-	DS7511449-75-FROM-2017-TE-13779-1-1_S75_contig186	489	32.7198	952c41f04be107620162c3b3be2a7e65	incomplete	-	-	-	-	-	-	-	-	-	-	-	-	-	-	-
13779	chromosome	-	-	DS7511449-75-FROM-2017-TE-13779-1-1_S75_contig187	488	21.1066	26a7631b7e8bd2251ce9e5d97a97d8d3	incomplete	-	-	-	-	-	-	-	-	-	-	-	-	-	-	-
13779	chromosome	-	-	DS7511449-75-FROM-2017-TE-13779-1-1_S75_contig188	488	36.6803	0ce9ca108202e4987dc1494ece33057e	incomplete	-	-	-	-	-	-	-	-	-	-	-	-	-	-	-
13779	chromosome	-	-	DS7511449-75-FROM-2017-TE-13779-1-1_S75_contig189	488	35.8607	fbdc8fcd1d6bdf5c1c1cf2501d9b328a	incomplete	-	-	-	-	-	-	-	-	-	-	-	-	-	-	-
13779	chromosome	-	-	DS7511449-75-FROM-2017-TE-13779-1-1_S75_contig190	487	29.9795	5373f110e0f9e614409047aede063000	incomplete	-	-	-	-	-	-	-	-	-	-	-	-	-	-	-
13779	chromosome	-	-	DS7511449-75-FROM-2017-TE-13779-1-1_S75_contig191	487	29.3634	d314df3388e109475fe1217d5fe12910	incomplete	-	-	-	-	-	-	-	-	-	-	-	-	-	-	-
13779	chromosome	-	-	DS7511449-75-FROM-2017-TE-13779-1-1_S75_contig192	487	27.3101	60d1f911fc85c7634bb726c3815113f1	incomplete	-	-	-	-	-	-	-	-	-	-	-	-	-	-	-
13779	chromosome	-	-	DS7511449-75-FROM-2017-TE-13779-1-1_S75_contig193	486	32.3045	e391bdaf2a12d7de2a4022f9691ee6fd	incomplete	-	-	-	-	-	-	-	-	-	-	-	-	-	-	-
13779	chromosome	-	-	DS7511449-75-FROM-2017-TE-13779-1-1_S75_contig194	486	32.9218	84b77f6804ba5c6f34320eb1635d8409	incomplete	-	-	-	-	-	-	-	-	-	-	-	-	-	-	-
13779	chromosome	-	-	DS7511449-75-FROM-2017-TE-13779-1-1_S75_contig195	485	27.2165	c9d98b68836811951563f64495ac3482	incomplete	-	-	-	-	-	-	-	-	-	-	-	-	-	-	-
13779	chromosome	-	-	DS7511449-75-FROM-2017-TE-13779-1-1_S75_contig196	485	30.3093	9080a3e61eb73748598a70e4ff253fc8	incomplete	-	-	-	-	-	-	-	-	-	-	-	-	-	-	-
13779	chromosome	-	-	DS7511449-75-FROM-2017-TE-13779-1-1_S75_contig197	483	32.2981	0d01d125e8f83d58cc6c647caf88d953	incomplete	-	-	-	-	-	-	-	-	-	-	-	-	-	-	-
13779	chromosome	-	-	DS7511449-75-FROM-2017-TE-13779-1-1_S75_contig198	483	28.9855	17edd68ea6fc388ac7c352173813d919	incomplete	-	-	-	-	-	-	-	-	-	-	-	-	-	-	-
13779	chromosome	-	-	DS7511449-75-FROM-2017-TE-13779-1-1_S75_contig199	483	32.2981	6f368449df84fd7740ef837a7b38effe	incomplete	-	-	-	-	-	-	-	-	-	-	-	-	-	-	-
13779	chromosome	-	-	DS7511449-75-FROM-2017-TE-13779-1-1_S75_contig200	482	27.3859	0b48e9cc32b9bc208514451d3480dd1b	incomplete	-	-	-	-	-	-	-	-	-	-	-	-	-	-	-
13779	chromosome	-	-	DS7511449-75-FROM-2017-TE-13779-1-1_S75_contig201	481	26.8191	4396f92ae00c80f0b4f822b48507f945	incomplete	-	-	-	-	-	-	-	-	-	-	-	-	-	-	-
13779	chromosome	-	-	DS7511449-75-FROM-2017-TE-13779-1-1_S75_contig202	480	36.6667	320eb012a78320542eea53a676987bf5	incomplete	-	-	-	-	-	-	-	-	-	-	-	-	-	-	-
13779	chromosome	-	-	DS7511449-75-FROM-2017-TE-13779-1-1_S75_contig203	478	26.3598	944c92cad3592fd140544f0b2b515bed	incomplete	-	-	-	-	-	-	-	-	-	-	-	-	-	-	-
13779	chromosome	-	-	DS7511449-75-FROM-2017-TE-13779-1-1_S75_contig204	478	31.3808	c582e74a75ebb9dbd972bf45344aed13	incomplete	-	-	-	-	-	-	-	-	-	-	-	-	-	-	-
13779	chromosome	-	-	DS7511449-75-FROM-2017-TE-13779-1-1_S75_contig205	478	31.3808	759480c949abcca3ec5276d95c97436e	incomplete	-	-	-	-	-	-	-	-	-	-	-	-	-	-	-
13779	chromosome	-	-	DS7511449-75-FROM-2017-TE-13779-1-1_S75_contig206	477	35.4298	35802bc8933fff4b51f1fe78d57560bc	incomplete	-	-	-	-	-	-	-	-	-	-	-	-	-	-	-
13779	chromosome	-	-	DS7511449-75-FROM-2017-TE-13779-1-1_S75_contig207	477	28.7212	60b7f98b501a83ce4fa18363766b8550	incomplete	-	-	-	-	-	-	-	-	-	-	-	-	-	-	-
13779	chromosome	-	-	DS7511449-75-FROM-2017-TE-13779-1-1_S75_contig208	477	33.9623	0a335521367f599c167461d5719b709a	incomplete	-	-	-	-	-	-	-	-	-	-	-	-	-	-	-
13779	chromosome	-	-	DS7511449-75-FROM-2017-TE-13779-1-1_S75_contig209	474	29.5359	a9885b49653e1e62a134aeeb602100d4	incomplete	-	-	-	-	-	-	-	-	-	-	-	-	-	-	-
13779	chromosome	-	-	DS7511449-75-FROM-2017-TE-13779-1-1_S75_contig210	474	36.0759	949904d07fe176a46887817c3f1ca670	incomplete	-	-	-	-	-	-	-	-	-	-	-	-	-	-	-
13779	chromosome	-	-	DS7511449-75-FROM-2017-TE-13779-1-1_S75_contig211	473	31.5011	bd776a7304c83c4538cfffd186f74d83	incomplete	-	-	-	-	-	-	-	-	-	-	-	-	-	-	-
13779	chromosome	-	-	DS7511449-75-FROM-2017-TE-13779-1-1_S75_contig212	472	31.3559	52318a9b9bf129cd51947bea63e3531e	incomplete	-	-	-	-	-	-	-	-	-	-	-	-	-	-	-
13779	chromosome	-	-	DS7511449-75-FROM-2017-TE-13779-1-1_S75_contig213	470	34.2553	283f6f318aba7f419f24c759de14e00b	incomplete	-	-	-	-	-	-	-	-	-	-	-	-	-	-	-
13779	chromosome	-	-	DS7511449-75-FROM-2017-TE-13779-1-1_S75_contig214	469	33.4755	2dc454353f4a00ff0325cf55c0b1a46b	incomplete	-	-	-	-	-	-	-	-	-	-	-	-	-	-	-
13779	chromosome	-	-	DS7511449-75-FROM-2017-TE-13779-1-1_S75_contig215	469	30.9168	a15b65c9236566fb8e76c6d5e64d8063	incomplete	-	-	-	-	-	-	-	-	-	-	-	-	-	-	-
13779	chromosome	-	-	DS7511449-75-FROM-2017-TE-13779-1-1_S75_contig216	468	36.7521	d192104f6d46f5307db061cac4812163	incomplete	-	-	-	-	-	-	-	-	-	-	-	-	-	-	-
13779	chromosome	-	-	DS7511449-75-FROM-2017-TE-13779-1-1_S75_contig217	466	31.5451	2a483dfb79254e9e29e87a420d6818dc	incomplete	-	-	-	-	-	-	-	-	-	-	-	-	-	-	-
13779	chromosome	-	-	DS7511449-75-FROM-2017-TE-13779-1-1_S75_contig218	466	30.9013	5a1c2b570554d21f4788f90ffbf330cb	incomplete	-	-	-	-	-	-	-	-	-	-	-	-	-	-	-
13779	chromosome	-	-	DS7511449-75-FROM-2017-TE-13779-1-1_S75_contig219	466	24.6781	6f688f87041392fe0dfa34926f1bcc4f	incomplete	-	-	-	-	-	-	-	-	-	-	-	-	-	-	-
13779	chromosome	-	-	DS7511449-75-FROM-2017-TE-13779-1-1_S75_contig220	465	33.3333	9c4d9266cb9e0b1d27f51e08f86fba8d	incomplete	-	-	-	-	-	-	-	-	-	-	-	-	-	-	-
13779	chromosome	-	-	DS7511449-75-FROM-2017-TE-13779-1-1_S75_contig221	464	27.3707	b174551b16b245840ba4797d0abbba3b	incomplete	-	-	-	-	-	-	-	-	-	-	-	-	-	-	-
13779	chromosome	-	-	DS7511449-75-FROM-2017-TE-13779-1-1_S75_contig222	464	37.5	0c4a8d2ad191e8734b785acf7737add8	incomplete	-	-	-	-	-	-	-	-	-	-	-	-	-	-	-
13779	chromosome	-	-	DS7511449-75-FROM-2017-TE-13779-1-1_S75_contig223	462	27.2727	b249bc6745f14876de7ef35edd7ac33e	incomplete	-	-	-	-	-	-	-	-	-	-	-	-	-	-	-
13779	chromosome	-	-	DS7511449-75-FROM-2017-TE-13779-1-1_S75_contig224	462	33.7662	825ee9d6f47cc805a83e514e427c3b93	incomplete	-	-	-	-	-	-	-	-	-	-	-	-	-	-	-
13779	chromosome	-	-	DS7511449-75-FROM-2017-TE-13779-1-1_S75_contig225	462	34.4156	87681524cb1dd1d34e4b1da856c510c3	incomplete	-	-	-	-	-	-	-	-	-	-	-	-	-	-	-
13779	chromosome	-	-	DS7511449-75-FROM-2017-TE-13779-1-1_S75_contig226	461	31.0195	4dc6a8f644a675336e01af86172a948e	incomplete	-	-	-	-	-	-	-	-	-	-	-	-	-	-	-
13779	chromosome	-	-	DS7511449-75-FROM-2017-TE-13779-1-1_S75_contig227	460	29.7826	c737f7a1b954a61b2d60c00aedd5e1fb	incomplete	-	-	-	-	-	-	-	-	-	-	-	-	-	-	-
13779	chromosome	-	-	DS7511449-75-FROM-2017-TE-13779-1-1_S75_contig228	460	32.8261	12439916aae070fbc100b7daf0306349	incomplete	-	-	-	-	-	-	-	-	-	-	-	-	-	-	-
13779	chromosome	-	-	DS7511449-75-FROM-2017-TE-13779-1-1_S75_contig229	459	33.5512	b37cd755589a40f3e342ac271bd70b2f	incomplete	-	-	-	-	-	-	-	-	-	-	-	-	-	-	-
13779	chromosome	-	-	DS7511449-75-FROM-2017-TE-13779-1-1_S75_contig230	457	24.7265	79f3d6d22e10a131266328babeb90736	incomplete	-	-	-	-	-	-	-	-	-	-	-	-	-	-	-
13779	chromosome	-	-	DS7511449-75-FROM-2017-TE-13779-1-1_S75_contig231	457	32.1663	676599516565a74ba415f7e774a4704e	incomplete	-	-	-	-	-	-	-	-	-	-	-	-	-	-	-
13779	chromosome	-	-	DS7511449-75-FROM-2017-TE-13779-1-1_S75_contig232	457	35.6674	95b0b1ba150e20240ce0571a59234fc5	incomplete	-	-	-	-	-	-	-	-	-	-	-	-	-	-	-
13779	chromosome	-	-	DS7511449-75-FROM-2017-TE-13779-1-1_S75_contig233	455	30.3297	a3313a2d51e4e939db4d7277aad3d43b	incomplete	-	-	-	-	-	-	-	-	-	-	-	-	-	-	-
13779	chromosome	-	-	DS7511449-75-FROM-2017-TE-13779-1-1_S75_contig234	454	32.8194	7af0adefe13411195c05119ff7fb2f66	incomplete	-	-	-	-	-	-	-	-	-	-	-	-	-	-	-
13779	chromosome	-	-	DS7511449-75-FROM-2017-TE-13779-1-1_S75_contig235	452	35.177	8aed24d6731d22ea07380f8bd9d252e1	incomplete	-	-	-	-	-	-	-	-	-	-	-	-	-	-	-
13779	chromosome	-	-	DS7511449-75-FROM-2017-TE-13779-1-1_S75_contig236	452	32.0796	0ee538b7c185d1dee81838d11cb632e9	incomplete	-	-	-	-	-	-	-	-	-	-	-	-	-	-	-
13779	chromosome	-	-	DS7511449-75-FROM-2017-TE-13779-1-1_S75_contig237	451	34.1463	6ee2beb2f5bb3dee1929dede21e2f818	incomplete	-	-	-	-	-	-	-	-	-	-	-	-	-	-	-
13779	chromosome	-	-	DS7511449-75-FROM-2017-TE-13779-1-1_S75_contig238	448	27.4554	7c35c56600c053a42c947a3ff10e4a15	incomplete	-	-	-	-	-	-	-	-	-	-	-	-	-	-	-
13779	chromosome	-	-	DS7511449-75-FROM-2017-TE-13779-1-1_S75_contig239	447	27.7405	4bae714214ea7382cfdaf39cc052411e	incomplete	-	-	-	-	-	-	-	-	-	-	-	-	-	-	-
13779	chromosome	-	-	DS7511449-75-FROM-2017-TE-13779-1-1_S75_contig240	447	31.9911	72592a82aaeca75968b5af4025467927	incomplete	-	-	-	-	-	-	-	-	-	-	-	-	-	-	-
13779	chromosome	-	-	DS7511449-75-FROM-2017-TE-13779-1-1_S75_contig241	446	29.5964	80df827e17bc7fe579eca58298c69296	incomplete	-	-	-	-	-	-	-	-	-	-	-	-	-	-	-
13779	chromosome	-	-	DS7511449-75-FROM-2017-TE-13779-1-1_S75_contig242	446	24.8879	9bb6062585d86f6050ed9d89ba98d062	incomplete	-	-	-	-	-	-	-	-	-	-	-	-	-	-	-
13779	chromosome	-	-	DS7511449-75-FROM-2017-TE-13779-1-1_S75_contig243	445	26.2921	e6c02ae56c65e93c7328b616157465c7	incomplete	-	-	-	-	-	-	-	-	-	-	-	-	-	-	-
13779	chromosome	-	-	DS7511449-75-FROM-2017-TE-13779-1-1_S75_contig244	444	36.9369	c7b54141a542ce5ce614c946f0f007f2	incomplete	-	-	-	-	-	-	-	-	-	-	-	-	-	-	-
13779	chromosome	-	-	DS7511449-75-FROM-2017-TE-13779-1-1_S75_contig245	444	28.3784	794038dbf2ca4feef976e9452d06c585	incomplete	-	-	-	-	-	-	-	-	-	-	-	-	-	-	-
13779	chromosome	-	-	DS7511449-75-FROM-2017-TE-13779-1-1_S75_contig246	442	31.6742	553c0f564674619436d558e9b1769755	incomplete	-	-	-	-	-	-	-	-	-	-	-	-	-	-	-
13779	chromosome	-	-	DS7511449-75-FROM-2017-TE-13779-1-1_S75_contig247	442	26.2443	6ec865af03db87bdd9413f874c0fd791	incomplete	-	-	-	-	-	-	-	-	-	-	-	-	-	-	-
13779	chromosome	-	-	DS7511449-75-FROM-2017-TE-13779-1-1_S75_contig248	441	32.1995	87caa1fa14c06147eb0d586af2a2b9c7	incomplete	-	-	-	-	-	-	-	-	-	-	-	-	-	-	-
13779	chromosome	-	-	DS7511449-75-FROM-2017-TE-13779-1-1_S75_contig249	441	23.5828	81e8cdf5b51a8f06960e3ce2e4b69622	incomplete	-	-	-	-	-	-	-	-	-	-	-	-	-	-	-
13779	chromosome	-	-	DS7511449-75-FROM-2017-TE-13779-1-1_S75_contig250	441	26.5306	16daa49407531f57ac8783baae427402	incomplete	-	-	-	-	-	-	-	-	-	-	-	-	-	-	-
13779	chromosome	-	-	DS7511449-75-FROM-2017-TE-13779-1-1_S75_contig251	440	26.8182	a54a250bb0331dae7ef9de1dc1ccef07	incomplete	-	-	-	-	-	-	-	-	-	-	-	-	-	-	-
13779	chromosome	-	-	DS7511449-75-FROM-2017-TE-13779-1-1_S75_contig252	440	32.9545	975dbd597b813ba165b8e3c5023822d0	incomplete	-	-	-	-	-	-	-	-	-	-	-	-	-	-	-
13779	chromosome	-	-	DS7511449-75-FROM-2017-TE-13779-1-1_S75_contig253	440	39.0909	058208fd310dec39f2879b2dacb1fce5	incomplete	-	-	-	-	-	-	-	-	-	-	-	-	-	-	-
13779	chromosome	-	-	DS7511449-75-FROM-2017-TE-13779-1-1_S75_contig254	440	31.3636	cbcce40ca0ee718330183e6bc3373b38	incomplete	-	-	-	-	-	-	-	-	-	-	-	-	-	-	-
13779	chromosome	-	-	DS7511449-75-FROM-2017-TE-13779-1-1_S75_contig255	440	37.0455	7a22198cff806662bad1bf055dd323f7	incomplete	-	-	-	-	-	-	-	-	-	-	-	-	-	-	-
13779	chromosome	-	-	DS7511449-75-FROM-2017-TE-13779-1-1_S75_contig256	439	32.574	3ff6dd026b66d662a7687d9d2aa13b36	incomplete	-	-	-	-	-	-	-	-	-	-	-	-	-	-	-
13779	chromosome	-	-	DS7511449-75-FROM-2017-TE-13779-1-1_S75_contig257	438	34.4749	4565876420e2272a0029f1636cd7ed0d	incomplete	-	-	-	-	-	-	-	-	-	-	-	-	-	-	-
13779	chromosome	-	-	DS7511449-75-FROM-2017-TE-13779-1-1_S75_contig258	438	29.6804	69ffcb6b881e488427ca2cac469e97d6	incomplete	-	-	-	-	-	-	-	-	-	-	-	-	-	-	-
13779	chromosome	-	-	DS7511449-75-FROM-2017-TE-13779-1-1_S75_contig259	437	33.8673	e1e56844473a37e6b04b9c9698b387bc	incomplete	-	-	-	-	-	-	-	-	-	-	-	-	-	-	-
13779	chromosome	-	-	DS7511449-75-FROM-2017-TE-13779-1-1_S75_contig260	437	35.6979	3054a10b5e399155d809f2d113877c29	incomplete	-	-	-	-	-	-	-	-	-	-	-	-	-	-	-
13779	chromosome	-	-	DS7511449-75-FROM-2017-TE-13779-1-1_S75_contig261	435	23.2184	57652e51f1bb6d7a877d8eb64dc100ba	incomplete	-	-	-	-	-	-	-	-	-	-	-	-	-	-	-
13779	chromosome	-	-	DS7511449-75-FROM-2017-TE-13779-1-1_S75_contig262	435	22.2989	2967f6d09bf2e4f074c3db43ee98885b	incomplete	-	-	-	-	-	-	-	-	-	-	-	-	-	-	-
13779	chromosome	-	-	DS7511449-75-FROM-2017-TE-13779-1-1_S75_contig263	435	34.023	1cbf32216b95fee01d02839d8662fc0e	incomplete	-	-	-	-	-	-	-	-	-	-	-	-	-	-	-
13779	chromosome	-	-	DS7511449-75-FROM-2017-TE-13779-1-1_S75_contig264	434	30.4147	cd89a1636b49618bdb044e211aed8118	incomplete	-	-	-	-	-	-	-	-	-	-	-	-	-	-	-
13779	chromosome	-	-	DS7511449-75-FROM-2017-TE-13779-1-1_S75_contig265	433	33.9492	43b8d2d5ba87ffc58f7ba7c008cd0b6d	incomplete	-	-	-	-	-	-	-	-	-	-	-	-	-	-	-
13779	chromosome	-	-	DS7511449-75-FROM-2017-TE-13779-1-1_S75_contig266	433	33.7182	e4bacc72d8c411d03f06f7b2f88e58c4	incomplete	-	-	-	-	-	-	-	-	-	-	-	-	-	-	-
13779	chromosome	-	-	DS7511449-75-FROM-2017-TE-13779-1-1_S75_contig267	433	34.873	0b92d72df1b06d2f0741697706af165b	incomplete	-	-	-	-	-	-	-	-	-	-	-	-	-	-	-
13779	chromosome	-	-	DS7511449-75-FROM-2017-TE-13779-1-1_S75_contig268	433	28.4065	54402e87a6032f45f494521d7411271f	incomplete	-	-	-	-	-	-	-	-	-	-	-	-	-	-	-
13779	chromosome	-	-	DS7511449-75-FROM-2017-TE-13779-1-1_S75_contig269	432	32.8704	951e6022c52ff1738eaba0d8654225b7	incomplete	-	-	-	-	-	-	-	-	-	-	-	-	-	-	-
13779	chromosome	-	-	DS7511449-75-FROM-2017-TE-13779-1-1_S75_contig270	431	34.1067	aa41aa2fa64ab521b48379e4a91802c0	incomplete	-	-	-	-	-	-	-	-	-	-	-	-	-	-	-
13779	chromosome	-	-	DS7511449-75-FROM-2017-TE-13779-1-1_S75_contig271	430	33.4884	d680f7914da4e5b55a2acf92bc12255f	incomplete	-	-	-	-	-	-	-	-	-	-	-	-	-	-	-
13779	chromosome	-	-	DS7511449-75-FROM-2017-TE-13779-1-1_S75_contig272	430	32.5581	23b8f69b2f8aa538ae3f6341b3f897b9	incomplete	-	-	-	-	-	-	-	-	-	-	-	-	-	-	-
13779	chromosome	-	-	DS7511449-75-FROM-2017-TE-13779-1-1_S75_contig273	429	31.4685	31946ffb770633fc6ed62ba6396ad3b9	incomplete	-	-	-	-	-	-	-	-	-	-	-	-	-	-	-
13779	chromosome	-	-	DS7511449-75-FROM-2017-TE-13779-1-1_S75_contig274	429	32.1678	62d3a8f24e84b3ccc37c2987dc02a88b	incomplete	-	-	-	-	-	-	-	-	-	-	-	-	-	-	-
13779	chromosome	-	-	DS7511449-75-FROM-2017-TE-13779-1-1_S75_contig275	428	29.6729	f8a8aea0bcf7d17ef7df426c0fec1564	incomplete	-	-	-	-	-	-	-	-	-	-	-	-	-	-	-
13779	chromosome	-	-	DS7511449-75-FROM-2017-TE-13779-1-1_S75_contig276	428	31.0748	8e2f28253706820c8d83186e8826bd48	incomplete	-	-	-	-	-	-	-	-	-	-	-	-	-	-	-
13779	chromosome	-	-	DS7511449-75-FROM-2017-TE-13779-1-1_S75_contig277	426	37.3239	c2459185fe85275b374c9db638b93d85	incomplete	-	-	-	-	-	-	-	-	-	-	-	-	-	-	-
13779	chromosome	-	-	DS7511449-75-FROM-2017-TE-13779-1-1_S75_contig278	426	28.4038	aca88293b5f2fa778d703cf3bd5894b8	incomplete	-	-	-	-	-	-	-	-	-	-	-	-	-	-	-
13779	chromosome	-	-	DS7511449-75-FROM-2017-TE-13779-1-1_S75_contig279	425	35.5294	dfbe0b3bda54a0a070bc98189aa33751	incomplete	-	-	-	-	-	-	-	-	-	-	-	-	-	-	-
13779	chromosome	-	-	DS7511449-75-FROM-2017-TE-13779-1-1_S75_contig280	424	29.0094	8f7234811cdd1ba92990ea81d8a125fa	incomplete	-	-	-	-	-	-	-	-	-	-	-	-	-	-	-
13779	chromosome	-	-	DS7511449-75-FROM-2017-TE-13779-1-1_S75_contig281	423	30.26	6b65f9a40922395cd54998a92c31832e	incomplete	-	-	-	-	-	-	-	-	-	-	-	-	-	-	-
13779	chromosome	-	-	DS7511449-75-FROM-2017-TE-13779-1-1_S75_contig282	423	32.6241	8f80abb41945e5978bb46f7ea8996d4e	incomplete	-	-	-	-	-	-	-	-	-	-	-	-	-	-	-
13779	chromosome	-	-	DS7511449-75-FROM-2017-TE-13779-1-1_S75_contig283	421	35.1544	ed95ef28d5c30c4c316863965eafceae	incomplete	-	-	-	-	-	-	-	-	-	-	-	-	-	-	-
13779	chromosome	-	-	DS7511449-75-FROM-2017-TE-13779-1-1_S75_contig284	420	34.2857	e91fd68dfc9448a1b1e11cf0e4784b47	incomplete	-	-	-	-	-	-	-	-	-	-	-	-	-	-	-
13779	chromosome	-	-	DS7511449-75-FROM-2017-TE-13779-1-1_S75_contig285	420	30.9524	dacb8e4fc09cbfd0665a7aecad175a74	incomplete	-	-	-	-	-	-	-	-	-	-	-	-	-	-	-
13779	chromosome	-	-	DS7511449-75-FROM-2017-TE-13779-1-1_S75_contig286	419	32.4582	7c1de60f713d2a90b8bc4e043cf29472	incomplete	-	-	-	-	-	-	-	-	-	-	-	-	-	-	-
13779	chromosome	-	-	DS7511449-75-FROM-2017-TE-13779-1-1_S75_contig287	418	25.5981	6666ba029e3ef66d96b27800e2e11e89	incomplete	-	-	-	-	-	-	-	-	-	-	-	-	-	-	-
13779	chromosome	-	-	DS7511449-75-FROM-2017-TE-13779-1-1_S75_contig288	418	36.6029	ad188db2b2622b57152aac2180148b3f	incomplete	-	-	-	-	-	-	-	-	-	-	-	-	-	-	-
13779	chromosome	-	-	DS7511449-75-FROM-2017-TE-13779-1-1_S75_contig289	418	29.6651	6136096c1809e2efa1ef9ab7e82676e9	incomplete	-	-	-	-	-	-	-	-	-	-	-	-	-	-	-
13779	chromosome	-	-	DS7511449-75-FROM-2017-TE-13779-1-1_S75_contig290	418	30.3828	c92d788b78491e4061b9669365047386	incomplete	-	-	-	-	-	-	-	-	-	-	-	-	-	-	-
13779	chromosome	-	-	DS7511449-75-FROM-2017-TE-13779-1-1_S75_contig291	417	30.4556	2e14e4df0dcdf67f9364868e95480db0	incomplete	-	-	-	-	-	-	-	-	-	-	-	-	-	-	-
13779	chromosome	-	-	DS7511449-75-FROM-2017-TE-13779-1-1_S75_contig292	416	27.4038	a3e8e8ef68f0569f727ed677f2e8a0af	incomplete	-	-	-	-	-	-	-	-	-	-	-	-	-	-	-
13779	chromosome	-	-	DS7511449-75-FROM-2017-TE-13779-1-1_S75_contig293	414	36.2319	b2b0db67c6d84340f80c01fd70473454	incomplete	-	-	-	-	-	-	-	-	-	-	-	-	-	-	-
13779	chromosome	-	-	DS7511449-75-FROM-2017-TE-13779-1-1_S75_contig294	413	30.5085	21c9c9d34828c9e3b7448f20c9038b56	incomplete	-	-	-	-	-	-	-	-	-	-	-	-	-	-	-
13779	chromosome	-	-	DS7511449-75-FROM-2017-TE-13779-1-1_S75_contig295	412	30.5825	d68e5afec31f6590e715cb90083c8dd5	incomplete	-	-	-	-	-	-	-	-	-	-	-	-	-	-	-
13779	chromosome	-	-	DS7511449-75-FROM-2017-TE-13779-1-1_S75_contig296	410	31.4634	b501d9575eaaaba38672b6369ef25d4e	incomplete	-	-	-	-	-	-	-	-	-	-	-	-	-	-	-
13779	chromosome	-	-	DS7511449-75-FROM-2017-TE-13779-1-1_S75_contig297	410	26.8293	343f2a2c472954aa057b4311fda979e6	incomplete	-	-	-	-	-	-	-	-	-	-	-	-	-	-	-
13779	chromosome	-	-	DS7511449-75-FROM-2017-TE-13779-1-1_S75_contig298	410	33.4146	a2bdcc14356e9d02a32d728daa1ccc60	incomplete	-	-	-	-	-	-	-	-	-	-	-	-	-	-	-
13779	chromosome	-	-	DS7511449-75-FROM-2017-TE-13779-1-1_S75_contig299	409	30.8068	680403337107847eda5bcb7ebbdf9f24	incomplete	-	-	-	-	-	-	-	-	-	-	-	-	-	-	-
13779	chromosome	-	-	DS7511449-75-FROM-2017-TE-13779-1-1_S75_contig300	409	39.3643	2c1b0b3839a1f85b4cf28206162ff9c9	incomplete	-	-	-	-	-	-	-	-	-	-	-	-	-	-	-
13779	chromosome	-	-	DS7511449-75-FROM-2017-TE-13779-1-1_S75_contig301	409	33.9853	f01d002367de4628a59189a19021d3c6	incomplete	-	-	-	-	-	-	-	-	-	-	-	-	-	-	-
13779	chromosome	-	-	DS7511449-75-FROM-2017-TE-13779-1-1_S75_contig302	409	24.2054	7b3a1403810ef4dac8a80f46073177c0	incomplete	-	-	-	-	-	-	-	-	-	-	-	-	-	-	-
13779	chromosome	-	-	DS7511449-75-FROM-2017-TE-13779-1-1_S75_contig303	408	35.5392	d2e9a1befa4ca085bfe1abbb6458b06b	incomplete	-	-	-	-	-	-	-	-	-	-	-	-	-	-	-
13779	chromosome	-	-	DS7511449-75-FROM-2017-TE-13779-1-1_S75_contig304	408	32.598	9501418457201a824a5069f3aae65e8c	incomplete	-	-	-	-	-	-	-	-	-	-	-	-	-	-	-
13779	chromosome	-	-	DS7511449-75-FROM-2017-TE-13779-1-1_S75_contig305	407	28.7469	bec39721ea4e3e38de1cb1324d619266	incomplete	-	-	-	-	-	-	-	-	-	-	-	-	-	-	-
13779	chromosome	-	-	DS7511449-75-FROM-2017-TE-13779-1-1_S75_contig306	406	29.3103	06fdfe9db97b6d4f8f1aa8903acd8951	incomplete	-	-	-	-	-	-	-	-	-	-	-	-	-	-	-
13779	chromosome	-	-	DS7511449-75-FROM-2017-TE-13779-1-1_S75_contig307	405	32.5926	615a176e24725a7790b14b8b0df45639	incomplete	-	-	-	-	-	-	-	-	-	-	-	-	-	-	-
13779	chromosome	-	-	DS7511449-75-FROM-2017-TE-13779-1-1_S75_contig308	404	29.2079	24e52c1195238e537258969f88fd4518	incomplete	-	-	-	-	-	-	-	-	-	-	-	-	-	-	-
13779	chromosome	-	-	DS7511449-75-FROM-2017-TE-13779-1-1_S75_contig309	404	31.1881	7f183fd0aee5a5ef442f040e6f7669b6	incomplete	-	-	-	-	-	-	-	-	-	-	-	-	-	-	-
13779	chromosome	-	-	DS7511449-75-FROM-2017-TE-13779-1-1_S75_contig310	403	29.2804	fb6784d2b12372fbd05525b4d9f5e628	incomplete	-	-	-	-	-	-	-	-	-	-	-	-	-	-	-
13779	chromosome	-	-	DS7511449-75-FROM-2017-TE-13779-1-1_S75_contig311	402	33.8308	ab6be90934c3d9a679896fe83e89a067	incomplete	-	-	-	-	-	-	-	-	-	-	-	-	-	-	-
13779	chromosome	-	-	DS7511449-75-FROM-2017-TE-13779-1-1_S75_contig312	402	28.8557	7132ee7deb4d0eb22033662ae55b0a6a	incomplete	-	-	-	-	-	-	-	-	-	-	-	-	-	-	-
13779	chromosome	-	-	DS7511449-75-FROM-2017-TE-13779-1-1_S75_contig313	401	32.6683	3deed77d6735f04cee94b65c59137298	incomplete	-	-	-	-	-	-	-	-	-	-	-	-	-	-	-
13779	chromosome	-	-	DS7511449-75-FROM-2017-TE-13779-1-1_S75_contig314	400	27	7c82303350db37760b8f6eb1b32ff075	incomplete	-	-	-	-	-	-	-	-	-	-	-	-	-	-	-
13779	chromosome	-	-	DS7511449-75-FROM-2017-TE-13779-1-1_S75_contig315	400	31	9067673e758556226713ac88e5b2475e	incomplete	-	-	-	-	-	-	-	-	-	-	-	-	-	-	-
13779	chromosome	-	-	DS7511449-75-FROM-2017-TE-13779-1-1_S75_contig316	399	28.8221	5de2b0a4826f7c90dadb4fe66cac616e	incomplete	-	-	-	-	-	-	-	-	-	-	-	-	-	-	-
13779	chromosome	-	-	DS7511449-75-FROM-2017-TE-13779-1-1_S75_contig317	399	30.0752	495c5bfdf0182ab1939fc1ab75fcdc2a	incomplete	-	-	-	-	-	-	-	-	-	-	-	-	-	-	-
13779	chromosome	-	-	DS7511449-75-FROM-2017-TE-13779-1-1_S75_contig318	399	36.8421	e7b54435c593469e8bafc5b3cf9b1de4	incomplete	-	-	-	-	-	-	-	-	-	-	-	-	-	-	-
13779	chromosome	-	-	DS7511449-75-FROM-2017-TE-13779-1-1_S75_contig319	398	28.392	35864933f75470b514bcbdd926d0e311	incomplete	-	-	-	-	-	-	-	-	-	-	-	-	-	-	-
13779	chromosome	-	-	DS7511449-75-FROM-2017-TE-13779-1-1_S75_contig320	397	27.9597	b2cde92fb20bf471d7e72b4d689bfe18	incomplete	-	-	-	-	-	-	-	-	-	-	-	-	-	-	-
13779	chromosome	-	-	DS7511449-75-FROM-2017-TE-13779-1-1_S75_contig321	397	30.7305	1b400099e77416caba38ecb2d0cb29ea	incomplete	-	-	-	-	-	-	-	-	-	-	-	-	-	-	-
13779	chromosome	-	-	DS7511449-75-FROM-2017-TE-13779-1-1_S75_contig322	397	34.5088	2af46660a9b25092aa64818ab22c1984	incomplete	-	-	-	-	-	-	-	-	-	-	-	-	-	-	-
13779	chromosome	-	-	DS7511449-75-FROM-2017-TE-13779-1-1_S75_contig323	396	30.303	ab40f56365976be237ba27157cce7c8d	incomplete	-	-	-	-	-	-	-	-	-	-	-	-	-	-	-
13779	chromosome	-	-	DS7511449-75-FROM-2017-TE-13779-1-1_S75_contig324	394	33.2487	ee151a8febc74c7959f092aaf05c6a78	incomplete	-	-	-	-	-	-	-	-	-	-	-	-	-	-	-
13779	chromosome	-	-	DS7511449-75-FROM-2017-TE-13779-1-1_S75_contig325	393	24.6819	99d1c1cf7a75d992c44323d6a03897b9	incomplete	-	-	-	-	-	-	-	-	-	-	-	-	-	-	-
13779	chromosome	-	-	DS7511449-75-FROM-2017-TE-13779-1-1_S75_contig326	393	29.5165	0ae1d89d4817af3459fd917dfa73939a	incomplete	-	-	-	-	-	-	-	-	-	-	-	-	-	-	-
13779	chromosome	-	-	DS7511449-75-FROM-2017-TE-13779-1-1_S75_contig327	393	26.7176	40b67bb69e36f4be0c5b1efa58316bba	incomplete	-	-	-	-	-	-	-	-	-	-	-	-	-	-	-
13779	chromosome	-	-	DS7511449-75-FROM-2017-TE-13779-1-1_S75_contig328	393	28.7532	24b1b9a4e3447bdda49f065aa5263ca2	incomplete	-	-	-	-	-	-	-	-	-	-	-	-	-	-	-
13779	chromosome	-	-	DS7511449-75-FROM-2017-TE-13779-1-1_S75_contig329	393	32.0611	61dd10ecd902ba917b2e82534fdee718	incomplete	-	-	-	-	-	-	-	-	-	-	-	-	-	-	-
13779	chromosome	-	-	DS7511449-75-FROM-2017-TE-13779-1-1_S75_contig330	393	19.5929	bd091764fd1fef5b5ba82028e5c8ba4f	incomplete	-	-	-	-	-	-	-	-	-	-	-	-	-	-	-
13779	chromosome	-	-	DS7511449-75-FROM-2017-TE-13779-1-1_S75_contig331	392	26.2755	2668d3c0cc448b85e09005a8e56f4140	incomplete	-	-	-	-	-	-	-	-	-	-	-	-	-	-	-
13779	chromosome	-	-	DS7511449-75-FROM-2017-TE-13779-1-1_S75_contig332	391	29.4118	76deaed52ef4c9e3ec603c4858b9b1f5	incomplete	-	-	-	-	-	-	-	-	-	-	-	-	-	-	-
13779	chromosome	-	-	DS7511449-75-FROM-2017-TE-13779-1-1_S75_contig333	391	31.9693	ed92b8f1eab1af463ddef586357a4f47	incomplete	-	-	-	-	-	-	-	-	-	-	-	-	-	-	-
13779	chromosome	-	-	DS7511449-75-FROM-2017-TE-13779-1-1_S75_contig334	390	30.7692	bfbe903a10ae96342e01c7701185383d	incomplete	-	-	-	-	-	-	-	-	-	-	-	-	-	-	-
13779	chromosome	-	-	DS7511449-75-FROM-2017-TE-13779-1-1_S75_contig335	388	32.4742	400490fed9a384ce79ba1bcc6eec00fd	incomplete	-	-	-	-	-	-	-	-	-	-	-	-	-	-	-
13779	chromosome	-	-	DS7511449-75-FROM-2017-TE-13779-1-1_S75_contig336	388	34.0206	64ef1fde9bcc12eccc1f8d3299464cc5	incomplete	-	-	-	-	-	-	-	-	-	-	-	-	-	-	-
13779	chromosome	-	-	DS7511449-75-FROM-2017-TE-13779-1-1_S75_contig337	388	28.0928	6b4a1a8349a1ddbc9fd2ef9abda31258	incomplete	-	-	-	-	-	-	-	-	-	-	-	-	-	-	-
13779	chromosome	-	-	DS7511449-75-FROM-2017-TE-13779-1-1_S75_contig338	388	30.6701	14479b0bff2df2c9fbe1c909f20e490f	incomplete	-	-	-	-	-	-	-	-	-	-	-	-	-	-	-
13779	chromosome	-	-	DS7511449-75-FROM-2017-TE-13779-1-1_S75_contig339	387	27.3902	2c2021c3596390a7b2704924fb276821	incomplete	-	-	-	-	-	-	-	-	-	-	-	-	-	-	-
13779	chromosome	-	-	DS7511449-75-FROM-2017-TE-13779-1-1_S75_contig340	387	39.2765	b3ea814b6c2fc6708bd4051cfacf58ba	incomplete	-	-	-	-	-	-	-	-	-	-	-	-	-	-	-
13779	chromosome	-	-	DS7511449-75-FROM-2017-TE-13779-1-1_S75_contig341	387	29.199	54c04772589d1b642af06aab97c8b15f	incomplete	-	-	-	-	-	-	-	-	-	-	-	-	-	-	-
13779	chromosome	-	-	DS7511449-75-FROM-2017-TE-13779-1-1_S75_contig342	386	29.0155	e7437fa33dbf77d26041624213e9ac9e	incomplete	-	-	-	-	-	-	-	-	-	-	-	-	-	-	-
13779	chromosome	-	-	DS7511449-75-FROM-2017-TE-13779-1-1_S75_contig343	386	28.7565	f2278735aa2b25f560d5fd84be377ff1	incomplete	-	-	-	-	-	-	-	-	-	-	-	-	-	-	-
13779	chromosome	-	-	DS7511449-75-FROM-2017-TE-13779-1-1_S75_contig344	386	34.9741	309d1ade5ba89884f592f1e010d5faa0	incomplete	-	-	-	-	-	-	-	-	-	-	-	-	-	-	-
13779	chromosome	-	-	DS7511449-75-FROM-2017-TE-13779-1-1_S75_contig345	386	34.715	20607c68b7c2ad136aa7af345c2221f1	incomplete	-	-	-	-	-	-	-	-	-	-	-	-	-	-	-
13779	chromosome	-	-	DS7511449-75-FROM-2017-TE-13779-1-1_S75_contig346	386	31.0881	82a724e8ab7a680db1ebd328167aa8f8	incomplete	-	-	-	-	-	-	-	-	-	-	-	-	-	-	-
13779	chromosome	-	-	DS7511449-75-FROM-2017-TE-13779-1-1_S75_contig347	385	35.8442	ee4fefe80ae8cb9d63f6d0961382c401	incomplete	-	-	-	-	-	-	-	-	-	-	-	-	-	-	-
13779	chromosome	-	-	DS7511449-75-FROM-2017-TE-13779-1-1_S75_contig348	385	34.026	f8c50003ddb8680ee59a84f01469c62d	incomplete	-	-	-	-	-	-	-	-	-	-	-	-	-	-	-
13779	chromosome	-	-	DS7511449-75-FROM-2017-TE-13779-1-1_S75_contig349	385	27.5325	17597d562e298a1c5232c5239e5f3a06	incomplete	-	-	-	-	-	-	-	-	-	-	-	-	-	-	-
13779	chromosome	-	-	DS7511449-75-FROM-2017-TE-13779-1-1_S75_contig350	385	34.2857	20b0c160bafef1faa30b7c562d323b1d	incomplete	-	-	-	-	-	-	-	-	-	-	-	-	-	-	-
13779	chromosome	-	-	DS7511449-75-FROM-2017-TE-13779-1-1_S75_contig351	385	26.2338	d974a2d1f6bde8125c4671b06b1203bc	incomplete	-	-	-	-	-	-	-	-	-	-	-	-	-	-	-
13779	chromosome	-	-	DS7511449-75-FROM-2017-TE-13779-1-1_S75_contig352	385	30.1299	6258839cbb3180fa899e903d11726d95	incomplete	-	-	-	-	-	-	-	-	-	-	-	-	-	-	-
13779	chromosome	-	-	DS7511449-75-FROM-2017-TE-13779-1-1_S75_contig353	384	39.3229	1b21f9744afff7ecb2cfca66eacd5b42	incomplete	-	-	-	-	-	-	-	-	-	-	-	-	-	-	-
13779	chromosome	-	-	DS7511449-75-FROM-2017-TE-13779-1-1_S75_contig354	383	32.6371	51f88920de0eaa7a76261f95fbb5a4bd	incomplete	-	-	-	-	-	-	-	-	-	-	-	-	-	-	-
13779	chromosome	-	-	DS7511449-75-FROM-2017-TE-13779-1-1_S75_contig355	383	27.154	33d1533050ff4e14d80ed8882567ac2e	incomplete	-	-	-	-	-	-	-	-	-	-	-	-	-	-	-
13779	chromosome	-	-	DS7511449-75-FROM-2017-TE-13779-1-1_S75_contig356	383	28.4595	ce15d6830aa50a42e412aea6d587400b	incomplete	-	-	-	-	-	-	-	-	-	-	-	-	-	-	-
13779	chromosome	-	-	DS7511449-75-FROM-2017-TE-13779-1-1_S75_contig357	382	29.5812	5baf05ce4058ed06c8cc08fa8f7f8e2b	incomplete	-	-	-	-	-	-	-	-	-	-	-	-	-	-	-
13779	chromosome	-	-	DS7511449-75-FROM-2017-TE-13779-1-1_S75_contig358	382	28.0105	0f30e5286cac04f3f70a3f1f469eec0b	incomplete	-	-	-	-	-	-	-	-	-	-	-	-	-	-	-
13779	chromosome	-	-	DS7511449-75-FROM-2017-TE-13779-1-1_S75_contig359	382	34.555	c1fd177ceaa16a57afdec04dd793fc26	incomplete	-	-	-	-	-	-	-	-	-	-	-	-	-	-	-
13779	chromosome	-	-	DS7511449-75-FROM-2017-TE-13779-1-1_S75_contig360	382	28.534	c68b3eb833ad575979bb1a94d2bd5ec4	incomplete	-	-	-	-	-	-	-	-	-	-	-	-	-	-	-
13779	chromosome	-	-	DS7511449-75-FROM-2017-TE-13779-1-1_S75_contig361	380	40.7895	f629fb9dbcbf0aa8a8fa348fa68ad159	incomplete	-	-	-	-	-	-	-	-	-	-	-	-	-	-	-
13779	chromosome	-	-	DS7511449-75-FROM-2017-TE-13779-1-1_S75_contig362	380	32.3684	9edd6a99c7593c97866c046cda214784	incomplete	-	-	-	-	-	-	-	-	-	-	-	-	-	-	-
13779	chromosome	-	-	DS7511449-75-FROM-2017-TE-13779-1-1_S75_contig363	379	37.2032	806f6af230b6ed2ce07e8852606f3e11	incomplete	-	-	-	-	-	-	-	-	-	-	-	-	-	-	-
13779	chromosome	-	-	DS7511449-75-FROM-2017-TE-13779-1-1_S75_contig364	379	34.0369	83bf3aa3a4debd579817e3d3f585c4dd	incomplete	-	-	-	-	-	-	-	-	-	-	-	-	-	-	-
13779	chromosome	-	-	DS7511449-75-FROM-2017-TE-13779-1-1_S75_contig365	379	32.4538	d0d50bc62a788bf6c7658f578753105a	incomplete	-	-	-	-	-	-	-	-	-	-	-	-	-	-	-
13779	chromosome	-	-	DS7511449-75-FROM-2017-TE-13779-1-1_S75_contig366	378	26.455	e696e13cabf7cea9df432b1b50357f15	incomplete	-	-	-	-	-	-	-	-	-	-	-	-	-	-	-
13779	chromosome	-	-	DS7511449-75-FROM-2017-TE-13779-1-1_S75_contig367	377	32.0955	c416718dc6bd9a09f0400ee027a98786	incomplete	-	-	-	-	-	-	-	-	-	-	-	-	-	-	-
13779	chromosome	-	-	DS7511449-75-FROM-2017-TE-13779-1-1_S75_contig368	377	35.2785	8e28577c2e44cf3a295b821e6ab55e5d	incomplete	-	-	-	-	-	-	-	-	-	-	-	-	-	-	-
13779	chromosome	-	-	DS7511449-75-FROM-2017-TE-13779-1-1_S75_contig369	375	35.4667	374805933560d0627f2dd92080cc5da1	incomplete	-	-	-	-	-	-	-	-	-	-	-	-	-	-	-
13779	chromosome	-	-	DS7511449-75-FROM-2017-TE-13779-1-1_S75_contig370	374	28.877	5c68dadd0b2cb0badb71653ea1ad859c	incomplete	-	-	-	-	-	-	-	-	-	-	-	-	-	-	-
13779	chromosome	-	-	DS7511449-75-FROM-2017-TE-13779-1-1_S75_contig371	373	27.0777	54a8ccbaf835bc36f0ec9bee81edb8e6	incomplete	-	-	-	-	-	-	-	-	-	-	-	-	-	-	-
13779	chromosome	-	-	DS7511449-75-FROM-2017-TE-13779-1-1_S75_contig372	373	30.8311	ceb389ca2eccc6df2da2a47019c72fe9	incomplete	-	-	-	-	-	-	-	-	-	-	-	-	-	-	-
13779	chromosome	-	-	DS7511449-75-FROM-2017-TE-13779-1-1_S75_contig373	373	35.6568	35a651d9eed0f8695911b24e2f47da05	incomplete	-	-	-	-	-	-	-	-	-	-	-	-	-	-	-
13779	chromosome	-	-	DS7511449-75-FROM-2017-TE-13779-1-1_S75_contig374	373	36.4611	a8a5f409176337b7fd103e425bed4006	incomplete	-	-	-	-	-	-	-	-	-	-	-	-	-	-	-
13779	chromosome	-	-	DS7511449-75-FROM-2017-TE-13779-1-1_S75_contig375	373	28.4182	e24854060e21515d17490b8eea37d048	incomplete	-	-	-	-	-	-	-	-	-	-	-	-	-	-	-
13779	chromosome	-	-	DS7511449-75-FROM-2017-TE-13779-1-1_S75_contig376	373	30.2949	722b9490bde4262f85ea01495d8515e1	incomplete	-	-	-	-	-	-	-	-	-	-	-	-	-	-	-
13779	chromosome	-	-	DS7511449-75-FROM-2017-TE-13779-1-1_S75_contig377	373	25.7373	ed1612d684400e3e48ac548e2a97719f	incomplete	-	-	-	-	-	-	-	-	-	-	-	-	-	-	-
13779	chromosome	-	-	DS7511449-75-FROM-2017-TE-13779-1-1_S75_contig378	372	29.8387	c342b3c44456fe45f8ad6dfbb94c37c2	incomplete	-	-	-	-	-	-	-	-	-	-	-	-	-	-	-
13779	chromosome	-	-	DS7511449-75-FROM-2017-TE-13779-1-1_S75_contig379	372	23.9247	ca1f0722fed10f1e64257c4c96815a69	incomplete	-	-	-	-	-	-	-	-	-	-	-	-	-	-	-
13779	chromosome	-	-	DS7511449-75-FROM-2017-TE-13779-1-1_S75_contig380	372	38.4409	558902b9e635295146463152fbe042d5	incomplete	-	-	-	-	-	-	-	-	-	-	-	-	-	-	-
13779	chromosome	-	-	DS7511449-75-FROM-2017-TE-13779-1-1_S75_contig381	371	32.345	379dc397a887ac8e81f8173f56ec2942	incomplete	-	-	-	-	-	-	-	-	-	-	-	-	-	-	-
13779	chromosome	-	-	DS7511449-75-FROM-2017-TE-13779-1-1_S75_contig382	371	30.1887	64c6ab068c76e80c5ee46d95a16847dc	incomplete	-	-	-	-	-	-	-	-	-	-	-	-	-	-	-
13779	chromosome	-	-	DS7511449-75-FROM-2017-TE-13779-1-1_S75_contig383	371	33.4232	e6c212e013a7b632316479a1aae9be0c	incomplete	-	-	-	-	-	-	-	-	-	-	-	-	-	-	-
13779	chromosome	-	-	DS7511449-75-FROM-2017-TE-13779-1-1_S75_contig384	371	28.5714	89c5a899b913c519b144cec2ecbeb863	incomplete	-	-	-	-	-	-	-	-	-	-	-	-	-	-	-
13779	chromosome	-	-	DS7511449-75-FROM-2017-TE-13779-1-1_S75_contig385	370	27.2973	37a79de123c26e7e72a0f2eefa56610b	incomplete	-	-	-	-	-	-	-	-	-	-	-	-	-	-	-
13779	chromosome	-	-	DS7511449-75-FROM-2017-TE-13779-1-1_S75_contig386	370	27.5676	16540bd52f624b06b6d79659f79a150f	incomplete	-	-	-	-	-	-	-	-	-	-	-	-	-	-	-
13779	chromosome	-	-	DS7511449-75-FROM-2017-TE-13779-1-1_S75_contig387	370	31.3514	2d3ae40af7b4769d08965bd9828f5335	incomplete	-	-	-	-	-	-	-	-	-	-	-	-	-	-	-
13779	chromosome	-	-	DS7511449-75-FROM-2017-TE-13779-1-1_S75_contig388	370	34.5946	578f2683c62cb88520804c2ba66db624	incomplete	-	-	-	-	-	-	-	-	-	-	-	-	-	-	-
13779	chromosome	-	-	DS7511449-75-FROM-2017-TE-13779-1-1_S75_contig389	369	32.2493	78e6e2f62e66ab71938d3b3407b67dda	incomplete	-	-	-	-	-	-	-	-	-	-	-	-	-	-	-
13779	chromosome	-	-	DS7511449-75-FROM-2017-TE-13779-1-1_S75_contig390	369	24.6612	06c3f087658c71b07be71c32eccfa00d	incomplete	-	-	-	-	-	-	-	-	-	-	-	-	-	-	-
13779	chromosome	-	-	DS7511449-75-FROM-2017-TE-13779-1-1_S75_contig391	369	31.9783	6ca0322b5d1d925235d653d3c14c1947	incomplete	-	-	-	-	-	-	-	-	-	-	-	-	-	-	-
13779	chromosome	-	-	DS7511449-75-FROM-2017-TE-13779-1-1_S75_contig392	369	26.2873	3001d7a7a43e64e10ac880839d81b12a	incomplete	-	-	-	-	-	-	-	-	-	-	-	-	-	-	-
13779	chromosome	-	-	DS7511449-75-FROM-2017-TE-13779-1-1_S75_contig393	368	26.3587	69fbc934091a7e0b1b05654510b1a278	incomplete	-	-	-	-	-	-	-	-	-	-	-	-	-	-	-
13779	chromosome	-	-	DS7511449-75-FROM-2017-TE-13779-1-1_S75_contig394	367	31.0627	72020e46155f908018c8a7ea2fbf6666	incomplete	-	-	-	-	-	-	-	-	-	-	-	-	-	-	-
13779	chromosome	-	-	DS7511449-75-FROM-2017-TE-13779-1-1_S75_contig395	367	36.2398	f89a63330f9c4f78534fed3e77855126	incomplete	-	-	-	-	-	-	-	-	-	-	-	-	-	-	-
13779	chromosome	-	-	DS7511449-75-FROM-2017-TE-13779-1-1_S75_contig396	367	37.6022	a4f03ec52c0fbb0cb8cd6f25e477c285	incomplete	-	-	-	-	-	-	-	-	-	-	-	-	-	-	-
13779	chromosome	-	-	DS7511449-75-FROM-2017-TE-13779-1-1_S75_contig397	367	28.6104	d96a0cf70c051c0d25dd8017fc127aaa	incomplete	-	-	-	-	-	-	-	-	-	-	-	-	-	-	-
13779	chromosome	-	-	DS7511449-75-FROM-2017-TE-13779-1-1_S75_contig398	366	33.8798	92a21da2342ee466a2769e4bb6c2f7b0	incomplete	-	-	-	-	-	-	-	-	-	-	-	-	-	-	-
13779	chromosome	-	-	DS7511449-75-FROM-2017-TE-13779-1-1_S75_contig399	365	24.3836	5846d43834be115fd3499f7c640ee0db	incomplete	-	-	-	-	-	-	-	-	-	-	-	-	-	-	-
13779	chromosome	-	-	DS7511449-75-FROM-2017-TE-13779-1-1_S75_contig400	365	29.0411	60114e62dbfe29b654c5ef2dd7ebce71	incomplete	-	-	-	-	-	-	-	-	-	-	-	-	-	-	-
13779	chromosome	-	-	DS7511449-75-FROM-2017-TE-13779-1-1_S75_contig401	365	33.9726	55b717a0c20d3c641f98942bfca7a3b8	incomplete	-	-	-	-	-	-	-	-	-	-	-	-	-	-	-
13779	chromosome	-	-	DS7511449-75-FROM-2017-TE-13779-1-1_S75_contig402	364	31.8681	6068e60ec27f83854cb8ca6e6a9c2457	incomplete	-	-	-	-	-	-	-	-	-	-	-	-	-	-	-
13779	chromosome	-	-	DS7511449-75-FROM-2017-TE-13779-1-1_S75_contig403	364	29.3956	eb07d91d4811899c25ae1e4b3f6ca70b	incomplete	-	-	-	-	-	-	-	-	-	-	-	-	-	-	-
13779	chromosome	-	-	DS7511449-75-FROM-2017-TE-13779-1-1_S75_contig404	364	21.7033	725ce05d4fa18d2d2661b31ca052fda3	incomplete	-	-	-	-	-	-	-	-	-	-	-	-	-	-	-
13779	chromosome	-	-	DS7511449-75-FROM-2017-TE-13779-1-1_S75_contig405	364	39.8352	903cfec049ef928ea2cb397e8023269b	incomplete	-	-	-	-	-	-	-	-	-	-	-	-	-	-	-
13779	chromosome	-	-	DS7511449-75-FROM-2017-TE-13779-1-1_S75_contig406	364	33.5165	951e7c098bb107b47054527bae8e4f05	incomplete	-	-	-	-	-	-	-	-	-	-	-	-	-	-	-
13779	chromosome	-	-	DS7511449-75-FROM-2017-TE-13779-1-1_S75_contig407	363	28.6501	2fd16cc1db08cfd4d329ac7750e0be0c	incomplete	-	-	-	-	-	-	-	-	-	-	-	-	-	-	-
13779	chromosome	-	-	DS7511449-75-FROM-2017-TE-13779-1-1_S75_contig408	363	35.8127	21dae204499b15f03f317cac8d00ef4b	incomplete	-	-	-	-	-	-	-	-	-	-	-	-	-	-	-
13779	chromosome	-	-	DS7511449-75-FROM-2017-TE-13779-1-1_S75_contig409	363	32.5069	536b9e0725489f210f342c98568d985f	incomplete	-	-	-	-	-	-	-	-	-	-	-	-	-	-	-
13779	chromosome	-	-	DS7511449-75-FROM-2017-TE-13779-1-1_S75_contig410	362	31.4917	7a4fe9a6cbf1b98e409a1dbc969a76c0	incomplete	-	-	-	-	-	-	-	-	-	-	-	-	-	-	-
13779	chromosome	-	-	DS7511449-75-FROM-2017-TE-13779-1-1_S75_contig411	362	30.1105	55f478a790d36df1b7237c405038497a	incomplete	-	-	-	-	-	-	-	-	-	-	-	-	-	-	-
13779	chromosome	-	-	DS7511449-75-FROM-2017-TE-13779-1-1_S75_contig412	362	28.453	b7c4027bf595d87c1e78fd44111c6a4f	incomplete	-	-	-	-	-	-	-	-	-	-	-	-	-	-	-
13779	chromosome	-	-	DS7511449-75-FROM-2017-TE-13779-1-1_S75_contig413	362	32.3204	8151c314d01aad48028a5226a3371ea9	incomplete	-	-	-	-	-	-	-	-	-	-	-	-	-	-	-
13779	chromosome	-	-	DS7511449-75-FROM-2017-TE-13779-1-1_S75_contig414	362	34.8066	433be3b1ea83e1cb72d6fba6691e3967	incomplete	-	-	-	-	-	-	-	-	-	-	-	-	-	-	-
13779	chromosome	-	-	DS7511449-75-FROM-2017-TE-13779-1-1_S75_contig415	361	35.4571	e8f628fbe9e23ac4207fd03941ae6722	incomplete	-	-	-	-	-	-	-	-	-	-	-	-	-	-	-
13779	chromosome	-	-	DS7511449-75-FROM-2017-TE-13779-1-1_S75_contig416	361	35.1801	323b50004ef582411e817bf406671b14	incomplete	-	-	-	-	-	-	-	-	-	-	-	-	-	-	-
13779	chromosome	-	-	DS7511449-75-FROM-2017-TE-13779-1-1_S75_contig417	360	38.3333	39998c1792c7d6164362dd0a2d30d60b	incomplete	-	-	-	-	-	-	-	-	-	-	-	-	-	-	-
13779	chromosome	-	-	DS7511449-75-FROM-2017-TE-13779-1-1_S75_contig418	360	31.3889	387eee3b03d05867df31e68ee448a60b	incomplete	-	-	-	-	-	-	-	-	-	-	-	-	-	-	-
13779	chromosome	-	-	DS7511449-75-FROM-2017-TE-13779-1-1_S75_contig419	360	28.6111	7de0d2528c0d55d87a2773c321dfa858	incomplete	-	-	-	-	-	-	-	-	-	-	-	-	-	-	-
13779	chromosome	-	-	DS7511449-75-FROM-2017-TE-13779-1-1_S75_contig420	359	29.2479	3b5c3326a402f8d8360c516d57fbb91c	incomplete	-	-	-	-	-	-	-	-	-	-	-	-	-	-	-
13779	chromosome	-	-	DS7511449-75-FROM-2017-TE-13779-1-1_S75_contig421	359	30.3621	91ac2d794047d380a99c83cf868e6194	incomplete	-	-	-	-	-	-	-	-	-	-	-	-	-	-	-
13779	chromosome	-	-	DS7511449-75-FROM-2017-TE-13779-1-1_S75_contig422	358	31.2849	28d875b3ee0517613785538d871b647b	incomplete	-	-	-	-	-	-	-	-	-	-	-	-	-	-	-
13779	chromosome	-	-	DS7511449-75-FROM-2017-TE-13779-1-1_S75_contig423	358	34.3575	e5136d577fd078ffb15c505e734815fb	incomplete	-	-	-	-	-	-	-	-	-	-	-	-	-	-	-
13779	chromosome	-	-	DS7511449-75-FROM-2017-TE-13779-1-1_S75_contig424	358	34.3575	9b960b83ba84f4f7d6855edcfe07fd26	incomplete	-	-	-	-	-	-	-	-	-	-	-	-	-	-	-
13779	chromosome	-	-	DS7511449-75-FROM-2017-TE-13779-1-1_S75_contig425	357	31.9328	0d5e38af3fabf554c1c943c16490b9b0	incomplete	-	-	-	-	-	-	-	-	-	-	-	-	-	-	-
13779	chromosome	-	-	DS7511449-75-FROM-2017-TE-13779-1-1_S75_contig426	357	33.3333	0da8b75e413d92b97162d22762ad6b25	incomplete	-	-	-	-	-	-	-	-	-	-	-	-	-	-	-
13779	chromosome	-	-	DS7511449-75-FROM-2017-TE-13779-1-1_S75_contig427	357	33.8936	04634f8994a7fe49bd5eb35cf1ae19c0	incomplete	-	-	-	-	-	-	-	-	-	-	-	-	-	-	-
13779	chromosome	-	-	DS7511449-75-FROM-2017-TE-13779-1-1_S75_contig428	356	30.3371	8a57dbd5071a98c9e85855249f2aaef4	incomplete	-	-	-	-	-	-	-	-	-	-	-	-	-	-	-
13779	chromosome	-	-	DS7511449-75-FROM-2017-TE-13779-1-1_S75_contig429	354	36.1582	b7a9423bf4cf09c0aeff8eb9cc940da1	incomplete	-	-	-	-	-	-	-	-	-	-	-	-	-	-	-
13779	chromosome	-	-	DS7511449-75-FROM-2017-TE-13779-1-1_S75_contig430	354	29.9435	2b68292eb00ce2d33c2b0c5d6f050822	incomplete	-	-	-	-	-	-	-	-	-	-	-	-	-	-	-
13779	chromosome	-	-	DS7511449-75-FROM-2017-TE-13779-1-1_S75_contig431	354	42.0904	826fb60c7df076b8a9ca1bd32df0bbb3	incomplete	-	-	-	-	-	-	-	-	-	-	-	-	-	-	-
13779	chromosome	-	-	DS7511449-75-FROM-2017-TE-13779-1-1_S75_contig432	353	24.6459	1693e4636c28f16afb828ede1b0d6a59	incomplete	-	-	-	-	-	-	-	-	-	-	-	-	-	-	-
13779	chromosome	-	-	DS7511449-75-FROM-2017-TE-13779-1-1_S75_contig433	352	25.5682	ce776a7bea7b4893605033a5e446bc38	incomplete	-	-	-	-	-	-	-	-	-	-	-	-	-	-	-
13779	chromosome	-	-	DS7511449-75-FROM-2017-TE-13779-1-1_S75_contig434	351	29.9145	78588c409a0d29827fc705b2d7f6f3ec	incomplete	-	-	-	-	-	-	-	-	-	-	-	-	-	-	-
13779	chromosome	-	-	DS7511449-75-FROM-2017-TE-13779-1-1_S75_contig435	351	34.188	274333cda3629e9963d095f31bcbee9a	incomplete	-	-	-	-	-	-	-	-	-	-	-	-	-	-	-
13779	chromosome	-	-	DS7511449-75-FROM-2017-TE-13779-1-1_S75_contig436	351	31.9088	f1a6df21de5aa087a458b104400fe48d	incomplete	-	-	-	-	-	-	-	-	-	-	-	-	-	-	-
13779	chromosome	-	-	DS7511449-75-FROM-2017-TE-13779-1-1_S75_contig437	351	29.6296	aadd0a33c76a2ec309fc83d433e6f2c3	incomplete	-	-	-	-	-	-	-	-	-	-	-	-	-	-	-
13779	chromosome	-	-	DS7511449-75-FROM-2017-TE-13779-1-1_S75_contig438	350	29.4286	744840359dc75b907732f85ddc7c1185	incomplete	-	-	-	-	-	-	-	-	-	-	-	-	-	-	-
13779	chromosome	-	-	DS7511449-75-FROM-2017-TE-13779-1-1_S75_contig439	349	30.9456	3ff9c565793499d731f343d50635b7ed	incomplete	-	-	-	-	-	-	-	-	-	-	-	-	-	-	-
13779	chromosome	-	-	DS7511449-75-FROM-2017-TE-13779-1-1_S75_contig440	349	29.2264	b3985a394366e045ccf9ef397cda0464	incomplete	-	-	-	-	-	-	-	-	-	-	-	-	-	-	-
13779	chromosome	-	-	DS7511449-75-FROM-2017-TE-13779-1-1_S75_contig441	348	28.7356	e7146270c1c8ba770f3969338b535a06	incomplete	-	-	-	-	-	-	-	-	-	-	-	-	-	-	-
13779	chromosome	-	-	DS7511449-75-FROM-2017-TE-13779-1-1_S75_contig442	348	32.1839	67822216aaa6ebe0a64cb13adedd5dc1	incomplete	-	-	-	-	-	-	-	-	-	-	-	-	-	-	-
13779	chromosome	-	-	DS7511449-75-FROM-2017-TE-13779-1-1_S75_contig443	347	32.2767	e7ec75ac5cb065a86e30c2d149a0c0c0	incomplete	-	-	-	-	-	-	-	-	-	-	-	-	-	-	-
13779	chromosome	-	-	DS7511449-75-FROM-2017-TE-13779-1-1_S75_contig444	347	29.9712	407e5a7ad391608aa8fff433ce3db181	incomplete	-	-	-	-	-	-	-	-	-	-	-	-	-	-	-
13779	chromosome	-	-	DS7511449-75-FROM-2017-TE-13779-1-1_S75_contig445	347	32.5648	04cb013c52cefdc008a2aa6036a8d9a3	incomplete	-	-	-	-	-	-	-	-	-	-	-	-	-	-	-
13779	chromosome	-	-	DS7511449-75-FROM-2017-TE-13779-1-1_S75_contig446	346	22.8324	c693afffb03d4886c28415d8033208e9	incomplete	-	-	-	-	-	-	-	-	-	-	-	-	-	-	-
13779	chromosome	-	-	DS7511449-75-FROM-2017-TE-13779-1-1_S75_contig447	346	33.237	b30003873aa7412a1670f8faf4f17de9	incomplete	-	-	-	-	-	-	-	-	-	-	-	-	-	-	-
13779	chromosome	-	-	DS7511449-75-FROM-2017-TE-13779-1-1_S75_contig448	346	24.5665	de48bba19a85a6f849c7489b25f8bf05	incomplete	-	-	-	-	-	-	-	-	-	-	-	-	-	-	-
13779	chromosome	-	-	DS7511449-75-FROM-2017-TE-13779-1-1_S75_contig449	346	36.7052	110374014a94f1cf93882cc919236f96	incomplete	-	-	-	-	-	-	-	-	-	-	-	-	-	-	-
13779	chromosome	-	-	DS7511449-75-FROM-2017-TE-13779-1-1_S75_contig450	346	29.7688	51bb78af284cc5994a4647b3894c7fdb	incomplete	-	-	-	-	-	-	-	-	-	-	-	-	-	-	-
13779	chromosome	-	-	DS7511449-75-FROM-2017-TE-13779-1-1_S75_contig451	346	28.0347	fadee953f659202cb25807790494e8a3	incomplete	-	-	-	-	-	-	-	-	-	-	-	-	-	-	-
13779	chromosome	-	-	DS7511449-75-FROM-2017-TE-13779-1-1_S75_contig452	346	35.8382	870887ef1f8754a5dd0548ea848a4cff	incomplete	-	-	-	-	-	-	-	-	-	-	-	-	-	-	-
13779	chromosome	-	-	DS7511449-75-FROM-2017-TE-13779-1-1_S75_contig453	345	26.6667	0b8a1a09be76f947165d2c41c3ed64d3	incomplete	-	-	-	-	-	-	-	-	-	-	-	-	-	-	-
13779	chromosome	-	-	DS7511449-75-FROM-2017-TE-13779-1-1_S75_contig454	345	28.9855	4b490d02a03da0479b79219133462b0f	incomplete	-	-	-	-	-	-	-	-	-	-	-	-	-	-	-
13779	chromosome	-	-	DS7511449-75-FROM-2017-TE-13779-1-1_S75_contig455	345	33.6232	e9ab7e4f28c7aabb6135c5cd7a74d40f	incomplete	-	-	-	-	-	-	-	-	-	-	-	-	-	-	-
13779	chromosome	-	-	DS7511449-75-FROM-2017-TE-13779-1-1_S75_contig456	344	33.7209	13fcf35854bd97dab22b515a68a17b6a	incomplete	-	-	-	-	-	-	-	-	-	-	-	-	-	-	-
13779	chromosome	-	-	DS7511449-75-FROM-2017-TE-13779-1-1_S75_contig457	344	26.4535	5f9d20cb0566b1b95e49079b73b213b1	incomplete	-	-	-	-	-	-	-	-	-	-	-	-	-	-	-
13779	chromosome	-	-	DS7511449-75-FROM-2017-TE-13779-1-1_S75_contig458	344	33.1395	6f43cbb1fd1ae42064d866e2ba33c646	incomplete	-	-	-	-	-	-	-	-	-	-	-	-	-	-	-
13779	chromosome	-	-	DS7511449-75-FROM-2017-TE-13779-1-1_S75_contig459	343	34.9854	61ac5625365493bd16304c39570b7e22	incomplete	-	-	-	-	-	-	-	-	-	-	-	-	-	-	-
13779	chromosome	-	-	DS7511449-75-FROM-2017-TE-13779-1-1_S75_contig460	343	32.3615	bff6613419221c79ae6fddde4a55499f	incomplete	-	-	-	-	-	-	-	-	-	-	-	-	-	-	-
13779	chromosome	-	-	DS7511449-75-FROM-2017-TE-13779-1-1_S75_contig461	343	36.1516	87cfaed8426b0a783b4ea382a82808c7	incomplete	-	-	-	-	-	-	-	-	-	-	-	-	-	-	-
13779	chromosome	-	-	DS7511449-75-FROM-2017-TE-13779-1-1_S75_contig462	342	28.0702	5d024af07f04d422d552cd6c2f52d190	incomplete	-	-	-	-	-	-	-	-	-	-	-	-	-	-	-
13779	chromosome	-	-	DS7511449-75-FROM-2017-TE-13779-1-1_S75_contig463	342	32.4561	e74051f4b4e1e7f8828d47ed8a6a6d74	incomplete	-	-	-	-	-	-	-	-	-	-	-	-	-	-	-
13779	chromosome	-	-	DS7511449-75-FROM-2017-TE-13779-1-1_S75_contig464	342	26.6082	f3f2df83641fb09c5a91dc46633baf32	incomplete	-	-	-	-	-	-	-	-	-	-	-	-	-	-	-
13779	chromosome	-	-	DS7511449-75-FROM-2017-TE-13779-1-1_S75_contig465	342	31.2865	772044452fddb37d073cd9117a3ea92a	incomplete	-	-	-	-	-	-	-	-	-	-	-	-	-	-	-
13779	chromosome	-	-	DS7511449-75-FROM-2017-TE-13779-1-1_S75_contig466	341	29.0323	a6bf584dea6ea06f8eac18f9bb94ae65	incomplete	-	-	-	-	-	-	-	-	-	-	-	-	-	-	-
13779	chromosome	-	-	DS7511449-75-FROM-2017-TE-13779-1-1_S75_contig467	341	35.4839	3483b4dbeda7504695c4eb0fdfd0961c	incomplete	-	-	-	-	-	-	-	-	-	-	-	-	-	-	-
13779	chromosome	-	-	DS7511449-75-FROM-2017-TE-13779-1-1_S75_contig468	341	29.0323	8781a07acdce5bc41f0e6c7e208e9c50	incomplete	-	-	-	-	-	-	-	-	-	-	-	-	-	-	-
13779	chromosome	-	-	DS7511449-75-FROM-2017-TE-13779-1-1_S75_contig469	341	26.6862	2aa761194c0f6ae1d233e71be91ef372	incomplete	-	-	-	-	-	-	-	-	-	-	-	-	-	-	-
13779	chromosome	-	-	DS7511449-75-FROM-2017-TE-13779-1-1_S75_contig470	341	29.6188	b5f5ebb4dab37a36da61096b8cc4cf6d	incomplete	-	-	-	-	-	-	-	-	-	-	-	-	-	-	-
13779	chromosome	-	-	DS7511449-75-FROM-2017-TE-13779-1-1_S75_contig471	340	33.2353	62b01a2cecd2393f3dde329c5380f850	incomplete	-	-	-	-	-	-	-	-	-	-	-	-	-	-	-
13779	chromosome	-	-	DS7511449-75-FROM-2017-TE-13779-1-1_S75_contig472	340	30.5882	bcc651a3b6660bf8f440b028dae21d49	incomplete	-	-	-	-	-	-	-	-	-	-	-	-	-	-	-
13779	chromosome	-	-	DS7511449-75-FROM-2017-TE-13779-1-1_S75_contig473	340	37.3529	6603dd3096acc651e6dc43e8f54804a9	incomplete	-	-	-	-	-	-	-	-	-	-	-	-	-	-	-
13779	chromosome	-	-	DS7511449-75-FROM-2017-TE-13779-1-1_S75_contig474	340	28.5294	10de94b881a47bebea06bb216b870b02	incomplete	-	-	-	-	-	-	-	-	-	-	-	-	-	-	-
13779	chromosome	-	-	DS7511449-75-FROM-2017-TE-13779-1-1_S75_contig475	339	32.1534	8ae60675ce0dcaf44be59d3a6535b231	incomplete	-	-	-	-	-	-	-	-	-	-	-	-	-	-	-
13779	chromosome	-	-	DS7511449-75-FROM-2017-TE-13779-1-1_S75_contig476	339	37.7581	6a2bd710aeec8d85c35b3d22e39997eb	incomplete	-	-	-	-	-	-	-	-	-	-	-	-	-	-	-
13779	chromosome	-	-	DS7511449-75-FROM-2017-TE-13779-1-1_S75_contig477	338	18.9349	363507c8fa9747e5c5a24fd8bfa72074	incomplete	-	-	-	-	-	-	-	-	-	-	-	-	-	-	-
13779	chromosome	-	-	DS7511449-75-FROM-2017-TE-13779-1-1_S75_contig478	338	25.1479	76a4693c947c23ab257b73ef94030b9a	incomplete	-	-	-	-	-	-	-	-	-	-	-	-	-	-	-
13779	chromosome	-	-	DS7511449-75-FROM-2017-TE-13779-1-1_S75_contig479	338	28.6982	158adee2844b8b1da8e981470b17b72f	incomplete	-	-	-	-	-	-	-	-	-	-	-	-	-	-	-
13779	chromosome	-	-	DS7511449-75-FROM-2017-TE-13779-1-1_S75_contig480	338	33.1361	2ec90daf337552eba9802397b7a51107	incomplete	-	-	-	-	-	-	-	-	-	-	-	-	-	-	-
13779	chromosome	-	-	DS7511449-75-FROM-2017-TE-13779-1-1_S75_contig481	337	26.1128	38a4709c30b48f55f3652b5ed24bd482	incomplete	-	-	-	-	-	-	-	-	-	-	-	-	-	-	-
13779	chromosome	-	-	DS7511449-75-FROM-2017-TE-13779-1-1_S75_contig482	337	28.4866	d337fa7dbeafcb6611bc0a1233cf7c15	incomplete	-	-	-	-	-	-	-	-	-	-	-	-	-	-	-
13779	chromosome	-	-	DS7511449-75-FROM-2017-TE-13779-1-1_S75_contig483	337	35.0148	a846372f9ff08d26cadb11bca04fb6f6	incomplete	-	-	-	-	-	-	-	-	-	-	-	-	-	-	-
13779	chromosome	-	-	DS7511449-75-FROM-2017-TE-13779-1-1_S75_contig484	336	33.0357	7477b7e6425a7375f9232f25e4729b05	incomplete	-	-	-	-	-	-	-	-	-	-	-	-	-	-	-
13779	chromosome	-	-	DS7511449-75-FROM-2017-TE-13779-1-1_S75_contig485	336	30.9524	5e3261eadda66ad84e7a42bcd185c6b0	incomplete	-	-	-	-	-	-	-	-	-	-	-	-	-	-	-
13779	chromosome	-	-	DS7511449-75-FROM-2017-TE-13779-1-1_S75_contig486	336	26.1905	8ad873efb5f3a461568f15b9f65adeda	incomplete	-	-	-	-	-	-	-	-	-	-	-	-	-	-	-
13779	chromosome	-	-	DS7511449-75-FROM-2017-TE-13779-1-1_S75_contig487	336	31.8452	a1bc24a21e65c23a66c1a5f50a4a3f60	incomplete	-	-	-	-	-	-	-	-	-	-	-	-	-	-	-
13779	chromosome	-	-	DS7511449-75-FROM-2017-TE-13779-1-1_S75_contig488	335	36.4179	245beb8a40ab6566074e28725d6db4dd	incomplete	-	-	-	-	-	-	-	-	-	-	-	-	-	-	-
13779	chromosome	-	-	DS7511449-75-FROM-2017-TE-13779-1-1_S75_contig489	335	30.7463	e57c3daa9183afc0bd6bbbf7128a1170	incomplete	-	-	-	-	-	-	-	-	-	-	-	-	-	-	-
13779	chromosome	-	-	DS7511449-75-FROM-2017-TE-13779-1-1_S75_contig490	335	28.0597	f6f6b21cfde6c35284837c85ff04fdf1	incomplete	-	-	-	-	-	-	-	-	-	-	-	-	-	-	-
13779	chromosome	-	-	DS7511449-75-FROM-2017-TE-13779-1-1_S75_contig491	335	30.4478	5a5ab9881c66d3f7830a2f31a91da6ea	incomplete	-	-	-	-	-	-	-	-	-	-	-	-	-	-	-
13779	chromosome	-	-	DS7511449-75-FROM-2017-TE-13779-1-1_S75_contig492	334	31.4371	fd0449bf43e9b18f207c81113b744c62	incomplete	-	-	-	-	-	-	-	-	-	-	-	-	-	-	-
13779	chromosome	-	-	DS7511449-75-FROM-2017-TE-13779-1-1_S75_contig493	334	34.4311	4754d26b39a3a7cb7400bc52efa546ef	incomplete	-	-	-	-	-	-	-	-	-	-	-	-	-	-	-
13779	chromosome	-	-	DS7511449-75-FROM-2017-TE-13779-1-1_S75_contig494	334	29.0419	bb741fe3accb8073b28f28d24ba98fce	incomplete	-	-	-	-	-	-	-	-	-	-	-	-	-	-	-
13779	chromosome	-	-	DS7511449-75-FROM-2017-TE-13779-1-1_S75_contig495	334	30.5389	e0290b080e2782127b0e894763d0556a	incomplete	-	-	-	-	-	-	-	-	-	-	-	-	-	-	-
13779	chromosome	-	-	DS7511449-75-FROM-2017-TE-13779-1-1_S75_contig496	334	30.8383	ef13ee38e354b7f9acea416019db5e24	incomplete	-	-	-	-	-	-	-	-	-	-	-	-	-	-	-
13779	chromosome	-	-	DS7511449-75-FROM-2017-TE-13779-1-1_S75_contig497	333	30.03	38bc3f828f5c3df0c93dd50a5017df75	incomplete	-	-	-	-	-	-	-	-	-	-	-	-	-	-	-
13779	chromosome	-	-	DS7511449-75-FROM-2017-TE-13779-1-1_S75_contig498	333	32.4324	1813d6b93a979a07cf314c0e9e0b362e	incomplete	-	-	-	-	-	-	-	-	-	-	-	-	-	-	-
13779	chromosome	-	-	DS7511449-75-FROM-2017-TE-13779-1-1_S75_contig499	333	37.2372	ef524fb9490d79c31e4cb2704c67b4e8	incomplete	-	-	-	-	-	-	-	-	-	-	-	-	-	-	-
13779	chromosome	-	-	DS7511449-75-FROM-2017-TE-13779-1-1_S75_contig500	333	32.4324	91345e1138de63ddd983264960bd99f4	incomplete	-	-	-	-	-	-	-	-	-	-	-	-	-	-	-
13779	chromosome	-	-	DS7511449-75-FROM-2017-TE-13779-1-1_S75_contig501	332	24.3976	c1c6585b981aa36ab84afae754049883	incomplete	-	-	-	-	-	-	-	-	-	-	-	-	-	-	-
13779	chromosome	-	-	DS7511449-75-FROM-2017-TE-13779-1-1_S75_contig502	331	39.577	c2c2f97602423e31fa6660b3f57393ce	incomplete	-	-	-	-	-	-	-	-	-	-	-	-	-	-	-
13779	chromosome	-	-	DS7511449-75-FROM-2017-TE-13779-1-1_S75_contig503	331	37.7644	985c21301bdc39daff9ad271958fbba2	incomplete	-	-	-	-	-	-	-	-	-	-	-	-	-	-	-
13779	chromosome	-	-	DS7511449-75-FROM-2017-TE-13779-1-1_S75_contig504	331	25.9819	698fb9be354b51a7b9e58d5bd7d9d817	incomplete	-	-	-	-	-	-	-	-	-	-	-	-	-	-	-
13779	chromosome	-	-	DS7511449-75-FROM-2017-TE-13779-1-1_S75_contig505	331	35.0453	5dda0e35aeee82dd67e3f5a263b2b366	incomplete	-	-	-	-	-	-	-	-	-	-	-	-	-	-	-
13779	chromosome	-	-	DS7511449-75-FROM-2017-TE-13779-1-1_S75_contig506	331	30.8157	a60de35daca4bbad99adb9aa28fca3ac	incomplete	-	-	-	-	-	-	-	-	-	-	-	-	-	-	-
13779	chromosome	-	-	DS7511449-75-FROM-2017-TE-13779-1-1_S75_contig507	330	35.4545	edf5fcc517442d823ba8cf1e51d3f295	incomplete	-	-	-	-	-	-	-	-	-	-	-	-	-	-	-
13779	chromosome	-	-	DS7511449-75-FROM-2017-TE-13779-1-1_S75_contig508	330	33.6364	1a51ec178ce63c13f6e512b80e567f1f	incomplete	-	-	-	-	-	-	-	-	-	-	-	-	-	-	-
13779	chromosome	-	-	DS7511449-75-FROM-2017-TE-13779-1-1_S75_contig509	330	27.8788	71799ead115db0543f976fd251b94c4f	incomplete	-	-	-	-	-	-	-	-	-	-	-	-	-	-	-
13779	chromosome	-	-	DS7511449-75-FROM-2017-TE-13779-1-1_S75_contig510	330	33.0303	609dd30b58100f8d46c55a593fa3a7d1	incomplete	-	-	-	-	-	-	-	-	-	-	-	-	-	-	-
13779	chromosome	-	-	DS7511449-75-FROM-2017-TE-13779-1-1_S75_contig511	330	24.8485	f89645567e0f93377665334ff1377163	incomplete	-	-	-	-	-	-	-	-	-	-	-	-	-	-	-
13779	chromosome	-	-	DS7511449-75-FROM-2017-TE-13779-1-1_S75_contig512	330	34.5455	0ecfa56065f56357cbbcd7feb735df87	incomplete	-	-	-	-	-	-	-	-	-	-	-	-	-	-	-
13779	chromosome	-	-	DS7511449-75-FROM-2017-TE-13779-1-1_S75_contig513	330	25.7576	9d3e23c4622a6f6bddcab1c80a7e0334	incomplete	-	-	-	-	-	-	-	-	-	-	-	-	-	-	-
13779	chromosome	-	-	DS7511449-75-FROM-2017-TE-13779-1-1_S75_contig514	330	27.8788	bee84be6ed32567c7c5913a5f13d31d5	incomplete	-	-	-	-	-	-	-	-	-	-	-	-	-	-	-
13779	chromosome	-	-	DS7511449-75-FROM-2017-TE-13779-1-1_S75_contig515	329	35.2584	fca6eb8e55f5708d331b7f26156ff49c	incomplete	-	-	-	-	-	-	-	-	-	-	-	-	-	-	-
13779	chromosome	-	-	DS7511449-75-FROM-2017-TE-13779-1-1_S75_contig516	329	26.1398	81895aa8f3b3ca19ce929d55b3c1713d	incomplete	-	-	-	-	-	-	-	-	-	-	-	-	-	-	-
13779	chromosome	-	-	DS7511449-75-FROM-2017-TE-13779-1-1_S75_contig517	328	28.0488	18d4edcb334c45ba7f90faf2036cc323	incomplete	-	-	-	-	-	-	-	-	-	-	-	-	-	-	-
13779	chromosome	-	-	DS7511449-75-FROM-2017-TE-13779-1-1_S75_contig518	328	39.939	d4d3d3bf04f35adba8878b85af22b4bc	incomplete	-	-	-	-	-	-	-	-	-	-	-	-	-	-	-
13779	chromosome	-	-	DS7511449-75-FROM-2017-TE-13779-1-1_S75_contig519	328	32.0122	f15b779590b9ada3e444109643a18f1d	incomplete	-	-	-	-	-	-	-	-	-	-	-	-	-	-	-
13779	chromosome	-	-	DS7511449-75-FROM-2017-TE-13779-1-1_S75_contig520	328	34.1463	b7e7e89febe0b01ea53646094ff99342	incomplete	-	-	-	-	-	-	-	-	-	-	-	-	-	-	-
13779	chromosome	-	-	DS7511449-75-FROM-2017-TE-13779-1-1_S75_contig521	328	35.3659	5d3dc192a237380121a41c4c057610b3	incomplete	-	-	-	-	-	-	-	-	-	-	-	-	-	-	-
13779	chromosome	-	-	DS7511449-75-FROM-2017-TE-13779-1-1_S75_contig522	328	34.1463	94d79c8d127655507928145002bbbcf3	incomplete	-	-	-	-	-	-	-	-	-	-	-	-	-	-	-
13779	chromosome	-	-	DS7511449-75-FROM-2017-TE-13779-1-1_S75_contig523	327	24.4648	812eacc82e8dca8de4e9b7fb11feee35	incomplete	-	-	-	-	-	-	-	-	-	-	-	-	-	-	-
13779	chromosome	-	-	DS7511449-75-FROM-2017-TE-13779-1-1_S75_contig524	327	34.2508	2261b068c3ca37d4d23688fc3da40514	incomplete	-	-	-	-	-	-	-	-	-	-	-	-	-	-	-
13779	chromosome	-	-	DS7511449-75-FROM-2017-TE-13779-1-1_S75_contig525	327	36.0856	ac974e77ea4deaeebc04c2fcb48f25ce	incomplete	-	-	-	-	-	-	-	-	-	-	-	-	-	-	-
13779	chromosome	-	-	DS7511449-75-FROM-2017-TE-13779-1-1_S75_contig526	326	33.7423	60a53ec2e3c99ef192f0463a03015443	incomplete	-	-	-	-	-	-	-	-	-	-	-	-	-	-	-
13779	chromosome	-	-	DS7511449-75-FROM-2017-TE-13779-1-1_S75_contig527	326	38.3436	78ce2ea2462b9a3f7f28a7a3a4954eed	incomplete	-	-	-	-	-	-	-	-	-	-	-	-	-	-	-
13779	chromosome	-	-	DS7511449-75-FROM-2017-TE-13779-1-1_S75_contig528	326	27.6074	5d36305caa35141159ed88fcb6e60b96	incomplete	-	-	-	-	-	-	-	-	-	-	-	-	-	-	-
13779	chromosome	-	-	DS7511449-75-FROM-2017-TE-13779-1-1_S75_contig529	326	33.4356	9e1914ee893920dca8c9081185f6cb6f	incomplete	-	-	-	-	-	-	-	-	-	-	-	-	-	-	-
13779	chromosome	-	-	DS7511449-75-FROM-2017-TE-13779-1-1_S75_contig530	326	30.0613	f03dc39b34bd87e05f29c14ebb88916e	incomplete	-	-	-	-	-	-	-	-	-	-	-	-	-	-	-
13779	chromosome	-	-	DS7511449-75-FROM-2017-TE-13779-1-1_S75_contig531	326	33.7423	f206a9f5872b0a972da882e455b58f10	incomplete	-	-	-	-	-	-	-	-	-	-	-	-	-	-	-
13779	chromosome	-	-	DS7511449-75-FROM-2017-TE-13779-1-1_S75_contig532	326	30.3681	1568fff204c3be8c56d79972f49eb1b8	incomplete	-	-	-	-	-	-	-	-	-	-	-	-	-	-	-
13779	chromosome	-	-	DS7511449-75-FROM-2017-TE-13779-1-1_S75_contig533	325	29.2308	bf1a9266193b830b2a3773d3c351ce67	incomplete	-	-	-	-	-	-	-	-	-	-	-	-	-	-	-
13779	chromosome	-	-	DS7511449-75-FROM-2017-TE-13779-1-1_S75_contig534	325	30.1538	88175db65aa1974235b92189a237d08e	incomplete	-	-	-	-	-	-	-	-	-	-	-	-	-	-	-
13779	chromosome	-	-	DS7511449-75-FROM-2017-TE-13779-1-1_S75_contig535	324	31.4815	e6507ac35d117dc099ad8bcbd2044efd	incomplete	-	-	-	-	-	-	-	-	-	-	-	-	-	-	-
13779	chromosome	-	-	DS7511449-75-FROM-2017-TE-13779-1-1_S75_contig536	323	29.4118	d5ed28359ead5c1ff996c22f03d7d235	incomplete	-	-	-	-	-	-	-	-	-	-	-	-	-	-	-
13779	chromosome	-	-	DS7511449-75-FROM-2017-TE-13779-1-1_S75_contig537	323	29.7214	1fbaec0183c298fa4b651703f1cdebd3	incomplete	-	-	-	-	-	-	-	-	-	-	-	-	-	-	-
13779	chromosome	-	-	DS7511449-75-FROM-2017-TE-13779-1-1_S75_contig538	322	34.1615	631700cae372fef2774c730a5db165ee	incomplete	-	-	-	-	-	-	-	-	-	-	-	-	-	-	-
13779	chromosome	-	-	DS7511449-75-FROM-2017-TE-13779-1-1_S75_contig539	322	26.3975	36420251220aeb0ad605301c55fce11e	incomplete	-	-	-	-	-	-	-	-	-	-	-	-	-	-	-
13779	chromosome	-	-	DS7511449-75-FROM-2017-TE-13779-1-1_S75_contig540	322	33.5404	b3bf5b6dac8516ccf71aa8cd87f2dcbc	incomplete	-	-	-	-	-	-	-	-	-	-	-	-	-	-	-
13779	chromosome	-	-	DS7511449-75-FROM-2017-TE-13779-1-1_S75_contig541	322	23.2919	1a4f32da26c825d258d9f221c0d2b653	incomplete	-	-	-	-	-	-	-	-	-	-	-	-	-	-	-
13779	chromosome	-	-	DS7511449-75-FROM-2017-TE-13779-1-1_S75_contig542	321	29.595	662b14ef6d31f89f3ca974692c12c2e9	incomplete	-	-	-	-	-	-	-	-	-	-	-	-	-	-	-
13779	chromosome	-	-	DS7511449-75-FROM-2017-TE-13779-1-1_S75_contig543	321	31.1526	c1e236c6c7b099aaa259b43275ebc1c3	incomplete	-	-	-	-	-	-	-	-	-	-	-	-	-	-	-
13779	chromosome	-	-	DS7511449-75-FROM-2017-TE-13779-1-1_S75_contig544	321	36.4486	a42947daf7d850ec7bbe96b6576ab82c	incomplete	-	-	-	-	-	-	-	-	-	-	-	-	-	-	-
13779	chromosome	-	-	DS7511449-75-FROM-2017-TE-13779-1-1_S75_contig545	321	32.7103	fac79aa6c7c18c34f1949ec3eb9a5682	incomplete	-	-	-	-	-	-	-	-	-	-	-	-	-	-	-
13779	chromosome	-	-	DS7511449-75-FROM-2017-TE-13779-1-1_S75_contig546	321	35.2025	830daee5dfa8f1474e33a921eed0d756	incomplete	-	-	-	-	-	-	-	-	-	-	-	-	-	-	-
13779	chromosome	-	-	DS7511449-75-FROM-2017-TE-13779-1-1_S75_contig547	320	32.8125	8bf5e72f3dfd2345a7ee2fbb5d848657	incomplete	-	-	-	-	-	-	-	-	-	-	-	-	-	-	-
13779	chromosome	-	-	DS7511449-75-FROM-2017-TE-13779-1-1_S75_contig548	320	26.25	e531c223dd1cceee8eb77b8f7baa8092	incomplete	-	-	-	-	-	-	-	-	-	-	-	-	-	-	-
13779	chromosome	-	-	DS7511449-75-FROM-2017-TE-13779-1-1_S75_contig549	320	28.125	2011ac4c913abce92598604f333c2418	incomplete	-	-	-	-	-	-	-	-	-	-	-	-	-	-	-
13779	chromosome	-	-	DS7511449-75-FROM-2017-TE-13779-1-1_S75_contig550	319	28.8401	815e2f0d19f7da2f3f943a6a570bd39e	incomplete	-	-	-	-	-	-	-	-	-	-	-	-	-	-	-
13779	chromosome	-	-	DS7511449-75-FROM-2017-TE-13779-1-1_S75_contig551	319	34.7962	f2cbcfbda15c431ca920581b1aaedf74	incomplete	-	-	-	-	-	-	-	-	-	-	-	-	-	-	-
13779	chromosome	-	-	DS7511449-75-FROM-2017-TE-13779-1-1_S75_contig552	318	31.761	7f3148aaca475599c46a5fd905abd896	incomplete	-	-	-	-	-	-	-	-	-	-	-	-	-	-	-
13779	chromosome	-	-	DS7511449-75-FROM-2017-TE-13779-1-1_S75_contig553	318	36.7925	c1da60e3eb008d2cf4347c55b3d3ba7c	incomplete	-	-	-	-	-	-	-	-	-	-	-	-	-	-	-
13779	chromosome	-	-	DS7511449-75-FROM-2017-TE-13779-1-1_S75_contig554	318	37.1069	f8830ccad8e78498c9ded8c9edb57b62	incomplete	-	-	-	-	-	-	-	-	-	-	-	-	-	-	-
13779	chromosome	-	-	DS7511449-75-FROM-2017-TE-13779-1-1_S75_contig555	318	31.761	8666869afcf9e8ca5b4160e8a27787f3	incomplete	-	-	-	-	-	-	-	-	-	-	-	-	-	-	-
13779	chromosome	-	-	DS7511449-75-FROM-2017-TE-13779-1-1_S75_contig556	317	29.3375	083a52f75519aa5425c291700843669d	incomplete	-	-	-	-	-	-	-	-	-	-	-	-	-	-	-
13779	chromosome	-	-	DS7511449-75-FROM-2017-TE-13779-1-1_S75_contig557	316	36.7089	d3c81a1823d19f0748160ec7502c47e2	incomplete	-	-	-	-	-	-	-	-	-	-	-	-	-	-	-
13779	chromosome	-	-	DS7511449-75-FROM-2017-TE-13779-1-1_S75_contig558	316	27.2152	0a4b3462dc3fbc6e907048ef605e9a41	incomplete	-	-	-	-	-	-	-	-	-	-	-	-	-	-	-
13779	chromosome	-	-	DS7511449-75-FROM-2017-TE-13779-1-1_S75_contig559	316	33.5443	9d3d05dbca539ad13434e7d31345e962	incomplete	-	-	-	-	-	-	-	-	-	-	-	-	-	-	-
13779	chromosome	-	-	DS7511449-75-FROM-2017-TE-13779-1-1_S75_contig560	315	34.2857	5ced7f05ba31ae34eef0cd98ea2ce852	incomplete	-	-	-	-	-	-	-	-	-	-	-	-	-	-	-
13779	chromosome	-	-	DS7511449-75-FROM-2017-TE-13779-1-1_S75_contig561	315	29.8413	3867b4311b9d6c906000fcb7641525b5	incomplete	-	-	-	-	-	-	-	-	-	-	-	-	-	-	-
13779	chromosome	-	-	DS7511449-75-FROM-2017-TE-13779-1-1_S75_contig562	315	31.1111	442ef43e3182ae87e89cf8953d47d168	incomplete	-	-	-	-	-	-	-	-	-	-	-	-	-	-	-
13779	chromosome	-	-	DS7511449-75-FROM-2017-TE-13779-1-1_S75_contig563	315	31.4286	cd62274a90e955928366b8d131b142d4	incomplete	-	-	-	-	-	-	-	-	-	-	-	-	-	-	-
13779	chromosome	-	-	DS7511449-75-FROM-2017-TE-13779-1-1_S75_contig564	315	25.3968	35692d784308bf238a63dc0ba03cfc46	incomplete	-	-	-	-	-	-	-	-	-	-	-	-	-	-	-
13779	chromosome	-	-	DS7511449-75-FROM-2017-TE-13779-1-1_S75_contig565	315	29.8413	f448eace3fe118f7e6f0034e217b418a	incomplete	-	-	-	-	-	-	-	-	-	-	-	-	-	-	-
13779	chromosome	-	-	DS7511449-75-FROM-2017-TE-13779-1-1_S75_contig566	314	32.4841	408d2ff842dc813835c94442f320c5e1	incomplete	-	-	-	-	-	-	-	-	-	-	-	-	-	-	-
13779	chromosome	-	-	DS7511449-75-FROM-2017-TE-13779-1-1_S75_contig567	314	32.1656	a0b77ca94c54d8b52995d9eeb09cf1e3	incomplete	-	-	-	-	-	-	-	-	-	-	-	-	-	-	-
13779	chromosome	-	-	DS7511449-75-FROM-2017-TE-13779-1-1_S75_contig568	314	33.758	a322a9cad52fe0e370ec0c4669ca70ac	incomplete	-	-	-	-	-	-	-	-	-	-	-	-	-	-	-
13779	chromosome	-	-	DS7511449-75-FROM-2017-TE-13779-1-1_S75_contig569	314	35.6688	2a87455c384b1cc4f418f902d0cebd8b	incomplete	-	-	-	-	-	-	-	-	-	-	-	-	-	-	-
13779	chromosome	-	-	DS7511449-75-FROM-2017-TE-13779-1-1_S75_contig570	313	29.393	6cc158b0f2095b087987e1844ed3c985	incomplete	-	-	-	-	-	-	-	-	-	-	-	-	-	-	-
13779	chromosome	-	-	DS7511449-75-FROM-2017-TE-13779-1-1_S75_contig571	313	35.4633	7ad2d966564f545c66c22c2a4e5f4e32	incomplete	-	-	-	-	-	-	-	-	-	-	-	-	-	-	-
13779	chromosome	-	-	DS7511449-75-FROM-2017-TE-13779-1-1_S75_contig572	313	28.115	96e6340c04a7c6d276b51806b0185b28	incomplete	-	-	-	-	-	-	-	-	-	-	-	-	-	-	-
13779	chromosome	-	-	DS7511449-75-FROM-2017-TE-13779-1-1_S75_contig573	313	34.5048	98719413ac98cfbc4d14a82ec5490d69	incomplete	-	-	-	-	-	-	-	-	-	-	-	-	-	-	-
13779	chromosome	-	-	DS7511449-75-FROM-2017-TE-13779-1-1_S75_contig574	313	30.3514	2ca4097c67de92dd9081b7e2c90e2d85	incomplete	-	-	-	-	-	-	-	-	-	-	-	-	-	-	-
13779	chromosome	-	-	DS7511449-75-FROM-2017-TE-13779-1-1_S75_contig575	312	33.3333	840c90001d99cc4de3900b1df2769842	incomplete	-	-	-	-	-	-	-	-	-	-	-	-	-	-	-
13779	chromosome	-	-	DS7511449-75-FROM-2017-TE-13779-1-1_S75_contig576	312	25.3205	4d1e2e8ae1ffaa0c61f892a7767e6077	incomplete	-	-	-	-	-	-	-	-	-	-	-	-	-	-	-
13779	chromosome	-	-	DS7511449-75-FROM-2017-TE-13779-1-1_S75_contig577	312	33.3333	201e5b37f90fd45f6ea5ef73f7cc223a	incomplete	-	-	-	-	-	-	-	-	-	-	-	-	-	-	-
13779	chromosome	-	-	DS7511449-75-FROM-2017-TE-13779-1-1_S75_contig578	310	30.3226	42464792a06338b4d13abbce2c787a53	incomplete	-	-	-	-	-	-	-	-	-	-	-	-	-	-	-
13779	chromosome	-	-	DS7511449-75-FROM-2017-TE-13779-1-1_S75_contig579	310	28.3871	70676a210089589fcda389287bb57a94	incomplete	-	-	-	-	-	-	-	-	-	-	-	-	-	-	-
13779	chromosome	-	-	DS7511449-75-FROM-2017-TE-13779-1-1_S75_contig580	310	37.7419	cbb73953e6839851ef90f17985b2470e	incomplete	-	-	-	-	-	-	-	-	-	-	-	-	-	-	-
13779	chromosome	-	-	DS7511449-75-FROM-2017-TE-13779-1-1_S75_contig581	309	30.7443	9138a98e4a2a776de18da65c93f283fa	incomplete	-	-	-	-	-	-	-	-	-	-	-	-	-	-	-
13779	chromosome	-	-	DS7511449-75-FROM-2017-TE-13779-1-1_S75_contig582	309	29.1262	5d23acfa57fc18a8c52eac5f4e95babe	incomplete	-	-	-	-	-	-	-	-	-	-	-	-	-	-	-
13779	chromosome	-	-	DS7511449-75-FROM-2017-TE-13779-1-1_S75_contig583	309	30.0971	7b15c215c2fd9fba9e30e36d1c2d1606	incomplete	-	-	-	-	-	-	-	-	-	-	-	-	-	-	-
13779	chromosome	-	-	DS7511449-75-FROM-2017-TE-13779-1-1_S75_contig584	309	29.7735	b59196b43fac02e106006d8407f5d102	incomplete	-	-	-	-	-	-	-	-	-	-	-	-	-	-	-
13779	chromosome	-	-	DS7511449-75-FROM-2017-TE-13779-1-1_S75_contig585	308	33.7662	7f1ee5d2f555e9d738d282f5b56e6443	incomplete	-	-	-	-	-	-	-	-	-	-	-	-	-	-	-
13779	chromosome	-	-	DS7511449-75-FROM-2017-TE-13779-1-1_S75_contig586	308	35.0649	a6bfdc9a741056d2074f47cc959af716	incomplete	-	-	-	-	-	-	-	-	-	-	-	-	-	-	-
13779	chromosome	-	-	DS7511449-75-FROM-2017-TE-13779-1-1_S75_contig587	307	31.5961	b3af361abdc1a7a506c31dac99bd415e	incomplete	-	-	-	-	-	-	-	-	-	-	-	-	-	-	-
13779	chromosome	-	-	DS7511449-75-FROM-2017-TE-13779-1-1_S75_contig588	307	29.9674	a7ed85adba9252d28962d4fc4d7487c6	incomplete	-	-	-	-	-	-	-	-	-	-	-	-	-	-	-
13779	chromosome	-	-	DS7511449-75-FROM-2017-TE-13779-1-1_S75_contig589	307	29.316	5c2375524d002571acc2d59d8378a063	incomplete	-	-	-	-	-	-	-	-	-	-	-	-	-	-	-
13779	chromosome	-	-	DS7511449-75-FROM-2017-TE-13779-1-1_S75_contig590	306	30.3922	3c395d4d8aa1542709640cc879f2c094	incomplete	-	-	-	-	-	-	-	-	-	-	-	-	-	-	-
13779	chromosome	-	-	DS7511449-75-FROM-2017-TE-13779-1-1_S75_contig591	306	27.451	f85f8918e7f41e39012512cd512bf27a	incomplete	-	-	-	-	-	-	-	-	-	-	-	-	-	-	-
13779	chromosome	-	-	DS7511449-75-FROM-2017-TE-13779-1-1_S75_contig592	306	36.9281	563e734f43479af29a8545c80e866ee0	incomplete	-	-	-	-	-	-	-	-	-	-	-	-	-	-	-
13779	chromosome	-	-	DS7511449-75-FROM-2017-TE-13779-1-1_S75_contig593	305	32.7869	ad988cfd1b40f4589b3927e6988a9a50	incomplete	-	-	-	-	-	-	-	-	-	-	-	-	-	-	-
13779	chromosome	-	-	DS7511449-75-FROM-2017-TE-13779-1-1_S75_contig594	305	26.8852	3934115cfbfb365e76218fd7ec11438f	incomplete	-	-	-	-	-	-	-	-	-	-	-	-	-	-	-
13779	chromosome	-	-	DS7511449-75-FROM-2017-TE-13779-1-1_S75_contig595	304	21.0526	67d821e59fd00d2f80933c5ae06b984f	incomplete	-	-	-	-	-	-	-	-	-	-	-	-	-	-	-
13779	chromosome	-	-	DS7511449-75-FROM-2017-TE-13779-1-1_S75_contig596	304	33.8816	5eb5a1680b245e7d71ab9b984e96bfc9	incomplete	-	-	-	-	-	-	-	-	-	-	-	-	-	-	-
13779	chromosome	-	-	DS7511449-75-FROM-2017-TE-13779-1-1_S75_contig597	303	26.0726	68bfc5e2c826fbab80d7137e6a430155	incomplete	-	-	-	-	-	-	-	-	-	-	-	-	-	-	-
13779	chromosome	-	-	DS7511449-75-FROM-2017-TE-13779-1-1_S75_contig598	303	29.703	351746aaacd7e13c30db994beaa8deb1	incomplete	-	-	-	-	-	-	-	-	-	-	-	-	-	-	-
13779	chromosome	-	-	DS7511449-75-FROM-2017-TE-13779-1-1_S75_contig599	303	25.0825	441d5e44c9b746f4694827937f95e9d1	incomplete	-	-	-	-	-	-	-	-	-	-	-	-	-	-	-
13779	chromosome	-	-	DS7511449-75-FROM-2017-TE-13779-1-1_S75_contig600	303	28.7129	aa94624870c3a384fb5ec9e65f3192fe	incomplete	-	-	-	-	-	-	-	-	-	-	-	-	-	-	-
13779	chromosome	-	-	DS7511449-75-FROM-2017-TE-13779-1-1_S75_contig601	303	28.7129	2c266f3801be2f4d15f699f87f10e1a4	incomplete	-	-	-	-	-	-	-	-	-	-	-	-	-	-	-
13779	chromosome	-	-	DS7511449-75-FROM-2017-TE-13779-1-1_S75_contig602	303	30.6931	76d0e524573c038a0219c887e547688c	incomplete	-	-	-	-	-	-	-	-	-	-	-	-	-	-	-
13779	chromosome	-	-	DS7511449-75-FROM-2017-TE-13779-1-1_S75_contig603	303	27.0627	de513ae4697438db512820e067efe16a	incomplete	-	-	-	-	-	-	-	-	-	-	-	-	-	-	-
13779	chromosome	-	-	DS7511449-75-FROM-2017-TE-13779-1-1_S75_contig604	302	28.8079	df0d601e5f2bbe85020159040472524d	incomplete	-	-	-	-	-	-	-	-	-	-	-	-	-	-	-
13779	chromosome	-	-	DS7511449-75-FROM-2017-TE-13779-1-1_S75_contig605	302	33.1126	3d5d57bb41def21628388b074760b967	incomplete	-	-	-	-	-	-	-	-	-	-	-	-	-	-	-
13779	chromosome	-	-	DS7511449-75-FROM-2017-TE-13779-1-1_S75_contig606	302	26.1589	8caf88bc08240dc4b096cff86ad43819	incomplete	-	-	-	-	-	-	-	-	-	-	-	-	-	-	-
13779	chromosome	-	-	DS7511449-75-FROM-2017-TE-13779-1-1_S75_contig607	301	32.8904	656094fb47ceea70f55b2bd49ae4a32d	incomplete	-	-	-	-	-	-	-	-	-	-	-	-	-	-	-
13779	chromosome	-	-	DS7511449-75-FROM-2017-TE-13779-1-1_S75_contig608	301	26.9103	99791145dde6a8951b91e8729edd3e34	incomplete	-	-	-	-	-	-	-	-	-	-	-	-	-	-	-
13779	chromosome	-	-	DS7511449-75-FROM-2017-TE-13779-1-1_S75_contig609	300	30.6667	a02c45d341a17130bebedc0b916ff3af	incomplete	-	-	-	-	-	-	-	-	-	-	-	-	-	-	-
13779	chromosome	-	-	DS7511449-75-FROM-2017-TE-13779-1-1_S75_contig610	300	28.6667	d500bc243a8df5ae883d766b012883c3	incomplete	-	-	-	-	-	-	-	-	-	-	-	-	-	-	-
13779	chromosome	-	-	DS7511449-75-FROM-2017-TE-13779-1-1_S75_contig611	300	34	0ae5ae43063ebd5d04961dd8d7eac6c3	incomplete	-	-	-	-	-	-	-	-	-	-	-	-	-	-	-
13779	chromosome	-	-	DS7511449-75-FROM-2017-TE-13779-1-1_S75_contig612	300	26.6667	6085856c0ccd010985cb7d98ecf6b6dd	incomplete	-	-	-	-	-	-	-	-	-	-	-	-	-	-	-
13779	chromosome	-	-	DS7511449-75-FROM-2017-TE-13779-1-1_S75_contig613	300	30.3333	a907d9eec88b1d7cc5ee042712554d25	incomplete	-	-	-	-	-	-	-	-	-	-	-	-	-	-	-
13779	chromosome	-	-	DS7511449-75-FROM-2017-TE-13779-1-1_S75_contig614	300	30.3333	7b7fa266022448047d41ec4905d16b30	incomplete	-	-	-	-	-	-	-	-	-	-	-	-	-	-	-
13779	chromosome	-	-	DS7511449-75-FROM-2017-TE-13779-1-1_S75_contig615	300	31	e09f1caf81dfc85e90d1ee0ede1a287a	incomplete	-	-	-	-	-	-	-	-	-	-	-	-	-	-	-
13779	chromosome	-	-	DS7511449-75-FROM-2017-TE-13779-1-1_S75_contig616	300	25.3333	cbebedd4915f91c2fb226235a81f381f	incomplete	-	-	-	-	-	-	-	-	-	-	-	-	-	-	-
13779	chromosome	-	-	DS7511449-75-FROM-2017-TE-13779-1-1_S75_contig617	299	20.4013	468d7733291248001114b759d06510f7	incomplete	-	-	-	-	-	-	-	-	-	-	-	-	-	-	-
13779	chromosome	-	-	DS7511449-75-FROM-2017-TE-13779-1-1_S75_contig618	299	28.4281	46656d876963f7d8d9812d7866eeaf19	incomplete	-	-	-	-	-	-	-	-	-	-	-	-	-	-	-
13779	chromosome	-	-	DS7511449-75-FROM-2017-TE-13779-1-1_S75_contig619	299	36.1204	c09af01a997d672bbc938fc7f9a6f242	incomplete	-	-	-	-	-	-	-	-	-	-	-	-	-	-	-
13779	chromosome	-	-	DS7511449-75-FROM-2017-TE-13779-1-1_S75_contig620	299	30.4348	01b1160fe0a2d88a632604b0614aa51c	incomplete	-	-	-	-	-	-	-	-	-	-	-	-	-	-	-
13779	chromosome	-	-	DS7511449-75-FROM-2017-TE-13779-1-1_S75_contig621	299	21.0702	319b8728c6ba10744a62f66d3a156437	incomplete	-	-	-	-	-	-	-	-	-	-	-	-	-	-	-
13779	chromosome	-	-	DS7511449-75-FROM-2017-TE-13779-1-1_S75_contig622	299	33.7793	e8f9189809e33d92f08dc36d80b301c6	incomplete	-	-	-	-	-	-	-	-	-	-	-	-	-	-	-
13779	chromosome	-	-	DS7511449-75-FROM-2017-TE-13779-1-1_S75_contig623	299	30.7692	5e05f6ad99bb25068ec8c6ec7271c7f6	incomplete	-	-	-	-	-	-	-	-	-	-	-	-	-	-	-
13779	chromosome	-	-	DS7511449-75-FROM-2017-TE-13779-1-1_S75_contig624	299	30.1003	699d40aadba54f97c58a2870719e086d	incomplete	-	-	-	-	-	-	-	-	-	-	-	-	-	-	-
13779	chromosome	-	-	DS7511449-75-FROM-2017-TE-13779-1-1_S75_contig625	299	26.7559	fbbe2ed4c9ca3e03220e020afb0f793e	incomplete	-	-	-	-	-	-	-	-	-	-	-	-	-	-	-
13779	chromosome	-	-	DS7511449-75-FROM-2017-TE-13779-1-1_S75_contig626	298	28.8591	4270953d72f603cb4f6463bf2019c3c7	incomplete	-	-	-	-	-	-	-	-	-	-	-	-	-	-	-
13779	chromosome	-	-	DS7511449-75-FROM-2017-TE-13779-1-1_S75_contig627	298	29.8658	6c886d268775b79ca141d42d0542700a	incomplete	-	-	-	-	-	-	-	-	-	-	-	-	-	-	-
13779	chromosome	-	-	DS7511449-75-FROM-2017-TE-13779-1-1_S75_contig628	298	27.1812	54dad9ee8e66cf498a0b51bda72bd926	incomplete	-	-	-	-	-	-	-	-	-	-	-	-	-	-	-
13779	chromosome	-	-	DS7511449-75-FROM-2017-TE-13779-1-1_S75_contig629	298	33.557	723a9927d2a4660339d5def5ccd81d19	incomplete	-	-	-	-	-	-	-	-	-	-	-	-	-	-	-
13779	chromosome	-	-	DS7511449-75-FROM-2017-TE-13779-1-1_S75_contig630	298	33.557	f28fc547ca3d502877ef004a21c2d381	incomplete	-	-	-	-	-	-	-	-	-	-	-	-	-	-	-
13779	chromosome	-	-	DS7511449-75-FROM-2017-TE-13779-1-1_S75_contig631	298	29.8658	45a5cfc26e0e7c0ccb2f342e2dd68ad1	incomplete	-	-	-	-	-	-	-	-	-	-	-	-	-	-	-
13779	chromosome	-	-	DS7511449-75-FROM-2017-TE-13779-1-1_S75_contig632	297	36.7003	e146f82d6e170d7364644a0e15dc9b42	incomplete	-	-	-	-	-	-	-	-	-	-	-	-	-	-	-
13779	chromosome	-	-	DS7511449-75-FROM-2017-TE-13779-1-1_S75_contig633	297	32.9966	9385d73cbf8c6fa6fc8eb0dd8060fa92	incomplete	-	-	-	-	-	-	-	-	-	-	-	-	-	-	-
13779	chromosome	-	-	DS7511449-75-FROM-2017-TE-13779-1-1_S75_contig634	297	37.7104	bb0a7d096f1575bc28351317531cf4a2	incomplete	-	-	-	-	-	-	-	-	-	-	-	-	-	-	-
13779	chromosome	-	-	DS7511449-75-FROM-2017-TE-13779-1-1_S75_contig635	297	30.6397	d7c0f08cfa12c52f825919769be24cca	incomplete	-	-	-	-	-	-	-	-	-	-	-	-	-	-	-
13779	chromosome	-	-	DS7511449-75-FROM-2017-TE-13779-1-1_S75_contig636	297	27.6094	5a6bee1b9969b2e30f9fdb22fa7c9cab	incomplete	-	-	-	-	-	-	-	-	-	-	-	-	-	-	-
13779	chromosome	-	-	DS7511449-75-FROM-2017-TE-13779-1-1_S75_contig637	296	40.2027	7354abaa83d3a0505185f47dfc9a4b32	incomplete	-	-	-	-	-	-	-	-	-	-	-	-	-	-	-
13779	chromosome	-	-	DS7511449-75-FROM-2017-TE-13779-1-1_S75_contig638	296	35.1351	62c97f90fe308d0cb7cd9bbbfa93580e	incomplete	-	-	-	-	-	-	-	-	-	-	-	-	-	-	-
13779	chromosome	-	-	DS7511449-75-FROM-2017-TE-13779-1-1_S75_contig639	296	27.7027	7c32ab1cf196efdc3134cf4a0545234e	incomplete	-	-	-	-	-	-	-	-	-	-	-	-	-	-	-
13779	chromosome	-	-	DS7511449-75-FROM-2017-TE-13779-1-1_S75_contig640	295	33.2203	38623f77baffd7f8c444395ceab511da	incomplete	-	-	-	-	-	-	-	-	-	-	-	-	-	-	-
13779	chromosome	-	-	DS7511449-75-FROM-2017-TE-13779-1-1_S75_contig641	294	32.6531	b2eb5fa805c184a74c2f8d826a54f932	incomplete	-	-	-	-	-	-	-	-	-	-	-	-	-	-	-
13779	chromosome	-	-	DS7511449-75-FROM-2017-TE-13779-1-1_S75_contig642	294	24.4898	884344e8ad52a019f4130714e99db075	incomplete	-	-	-	-	-	-	-	-	-	-	-	-	-	-	-
13779	chromosome	-	-	DS7511449-75-FROM-2017-TE-13779-1-1_S75_contig643	294	32.3129	e7c0ce7e307e25146fe2a181ac2c390d	incomplete	-	-	-	-	-	-	-	-	-	-	-	-	-	-	-
13779	chromosome	-	-	DS7511449-75-FROM-2017-TE-13779-1-1_S75_contig644	294	24.1497	7bc04063230abbb68a53d871073413cb	incomplete	-	-	-	-	-	-	-	-	-	-	-	-	-	-	-
13779	chromosome	-	-	DS7511449-75-FROM-2017-TE-13779-1-1_S75_contig645	294	35.7143	8f99d720c3fa3d43b238009dd6b863d0	incomplete	-	-	-	-	-	-	-	-	-	-	-	-	-	-	-
13779	chromosome	-	-	DS7511449-75-FROM-2017-TE-13779-1-1_S75_contig646	294	30.2721	75a23f077085dc8c24b700a5622cb6fc	incomplete	-	-	-	-	-	-	-	-	-	-	-	-	-	-	-
13779	chromosome	-	-	DS7511449-75-FROM-2017-TE-13779-1-1_S75_contig647	294	33.3333	d768a89d01cfef1108c5fb7ce02325c4	incomplete	-	-	-	-	-	-	-	-	-	-	-	-	-	-	-
13779	chromosome	-	-	DS7511449-75-FROM-2017-TE-13779-1-1_S75_contig648	293	31.3993	0986fe79cf9ad2883fba076549b19739	incomplete	-	-	-	-	-	-	-	-	-	-	-	-	-	-	-
13779	chromosome	-	-	DS7511449-75-FROM-2017-TE-13779-1-1_S75_contig649	293	25.5973	1b0a6dc7e4f2b88e6cd7462a973e59c5	incomplete	-	-	-	-	-	-	-	-	-	-	-	-	-	-	-
13779	chromosome	-	-	DS7511449-75-FROM-2017-TE-13779-1-1_S75_contig650	293	35.1536	266026a3b956de089f352fa580d523c9	incomplete	-	-	-	-	-	-	-	-	-	-	-	-	-	-	-
13779	chromosome	-	-	DS7511449-75-FROM-2017-TE-13779-1-1_S75_contig651	293	35.1536	55089204a4b1ba1afef95b09b6abf295	incomplete	-	-	-	-	-	-	-	-	-	-	-	-	-	-	-
13779	chromosome	-	-	DS7511449-75-FROM-2017-TE-13779-1-1_S75_contig652	293	30.0341	d425a91d76b21bbfcb01bae7feb56674	incomplete	-	-	-	-	-	-	-	-	-	-	-	-	-	-	-
13779	chromosome	-	-	DS7511449-75-FROM-2017-TE-13779-1-1_S75_contig653	293	33.4471	d78ea586ffcf469548532e537113db89	incomplete	-	-	-	-	-	-	-	-	-	-	-	-	-	-	-
13779	chromosome	-	-	DS7511449-75-FROM-2017-TE-13779-1-1_S75_contig654	292	29.4521	b210182f51f2ed3ef8c64e844785cc4e	incomplete	-	-	-	-	-	-	-	-	-	-	-	-	-	-	-
13779	chromosome	-	-	DS7511449-75-FROM-2017-TE-13779-1-1_S75_contig655	292	32.8767	2d8ce910b79bf7e68e91671bb0c31501	incomplete	-	-	-	-	-	-	-	-	-	-	-	-	-	-	-
13779	chromosome	-	-	DS7511449-75-FROM-2017-TE-13779-1-1_S75_contig656	292	36.3014	9938626ed772a2021863d0d10ab1bd2c	incomplete	-	-	-	-	-	-	-	-	-	-	-	-	-	-	-
13779	chromosome	-	-	DS7511449-75-FROM-2017-TE-13779-1-1_S75_contig657	292	25.6849	dc2057a096a7fb6877c52d3950c22925	incomplete	-	-	-	-	-	-	-	-	-	-	-	-	-	-	-
13779	chromosome	-	-	DS7511449-75-FROM-2017-TE-13779-1-1_S75_contig658	292	39.0411	f18c05def4b6c63b7ebf40ab42d8bfc9	incomplete	-	-	-	-	-	-	-	-	-	-	-	-	-	-	-
13779	chromosome	-	-	DS7511449-75-FROM-2017-TE-13779-1-1_S75_contig659	292	35.6164	0b5a5daadb76cd30feaabeeb1e3acc00	incomplete	-	-	-	-	-	-	-	-	-	-	-	-	-	-	-
13779	chromosome	-	-	DS7511449-75-FROM-2017-TE-13779-1-1_S75_contig660	292	30.8219	9e2e01979c8eedddeeb6bebeea9d2018	incomplete	-	-	-	-	-	-	-	-	-	-	-	-	-	-	-
13779	chromosome	-	-	DS7511449-75-FROM-2017-TE-13779-1-1_S75_contig661	291	32.9897	23e3022130c36e6bd7db3558288bbf6f	incomplete	-	-	-	-	-	-	-	-	-	-	-	-	-	-	-
13779	chromosome	-	-	DS7511449-75-FROM-2017-TE-13779-1-1_S75_contig662	291	35.0515	e439b50c94e7e4eae134cf212ba46b6a	incomplete	-	-	-	-	-	-	-	-	-	-	-	-	-	-	-
13779	chromosome	-	-	DS7511449-75-FROM-2017-TE-13779-1-1_S75_contig663	291	26.1168	34c92ecff15bc6dc1fb8c74580ac1b2a	incomplete	-	-	-	-	-	-	-	-	-	-	-	-	-	-	-
13779	chromosome	-	-	DS7511449-75-FROM-2017-TE-13779-1-1_S75_contig664	290	30.6897	80905251b126f4a106fcd9152afae88a	incomplete	-	-	-	-	-	-	-	-	-	-	-	-	-	-	-
13779	chromosome	-	-	DS7511449-75-FROM-2017-TE-13779-1-1_S75_contig665	290	30.3448	dddbeff37e2d9c2af91deeb511a1ba2c	incomplete	-	-	-	-	-	-	-	-	-	-	-	-	-	-	-
13779	chromosome	-	-	DS7511449-75-FROM-2017-TE-13779-1-1_S75_contig666	289	30.7958	6927d3fceeb7cc426e8a2a5dceb546f2	incomplete	-	-	-	-	-	-	-	-	-	-	-	-	-	-	-
13779	chromosome	-	-	DS7511449-75-FROM-2017-TE-13779-1-1_S75_contig667	289	30.1038	69c6a7bbda3cf2800c80233945cde8cb	incomplete	-	-	-	-	-	-	-	-	-	-	-	-	-	-	-
13779	chromosome	-	-	DS7511449-75-FROM-2017-TE-13779-1-1_S75_contig668	289	28.7197	6c8fa1a8b850a594b695f616b69d3848	incomplete	-	-	-	-	-	-	-	-	-	-	-	-	-	-	-
13779	chromosome	-	-	DS7511449-75-FROM-2017-TE-13779-1-1_S75_contig669	289	24.5675	a5bdfe32ec6d7f1e6c87582d8ff9785c	incomplete	-	-	-	-	-	-	-	-	-	-	-	-	-	-	-
13779	chromosome	-	-	DS7511449-75-FROM-2017-TE-13779-1-1_S75_contig670	289	33.218	0b574d3a0d6dcbeab31e153413ea0e4b	incomplete	-	-	-	-	-	-	-	-	-	-	-	-	-	-	-
13779	chromosome	-	-	DS7511449-75-FROM-2017-TE-13779-1-1_S75_contig671	289	35.6401	98afd17d756db5834741dc827558e2bf	incomplete	-	-	-	-	-	-	-	-	-	-	-	-	-	-	-
13779	chromosome	-	-	DS7511449-75-FROM-2017-TE-13779-1-1_S75_contig672	289	36.6782	101679f262723028d911889c5d955fb0	incomplete	-	-	-	-	-	-	-	-	-	-	-	-	-	-	-
13779	chromosome	-	-	DS7511449-75-FROM-2017-TE-13779-1-1_S75_contig673	289	31.8339	233a775aadde28824c85ce2e2b898c86	incomplete	-	-	-	-	-	-	-	-	-	-	-	-	-	-	-
13779	chromosome	-	-	DS7511449-75-FROM-2017-TE-13779-1-1_S75_contig674	289	31.8339	b727f6203e7f0e62c81bdbf096904690	incomplete	-	-	-	-	-	-	-	-	-	-	-	-	-	-	-
13779	chromosome	-	-	DS7511449-75-FROM-2017-TE-13779-1-1_S75_contig675	289	36.6782	fe3db093f30e4bd93532e39b082d2ef7	incomplete	-	-	-	-	-	-	-	-	-	-	-	-	-	-	-
13779	chromosome	-	-	DS7511449-75-FROM-2017-TE-13779-1-1_S75_contig676	289	42.5606	94fb0d29d760bcef96ebc50bb06b0f79	incomplete	-	-	-	-	-	-	-	-	-	-	-	-	-	-	-
13779	chromosome	-	-	DS7511449-75-FROM-2017-TE-13779-1-1_S75_contig677	289	30.4498	744b46d4d9cdc19aa15824c46e42dc42	incomplete	-	-	-	-	-	-	-	-	-	-	-	-	-	-	-
13779	chromosome	-	-	DS7511449-75-FROM-2017-TE-13779-1-1_S75_contig678	288	27.7778	cf8a7e5ce90667cf46030bb77089218b	incomplete	-	-	-	-	-	-	-	-	-	-	-	-	-	-	-
13779	chromosome	-	-	DS7511449-75-FROM-2017-TE-13779-1-1_S75_contig679	288	27.7778	69fe75e0e9c074a94ae8db521cf34969	incomplete	-	-	-	-	-	-	-	-	-	-	-	-	-	-	-
13779	chromosome	-	-	DS7511449-75-FROM-2017-TE-13779-1-1_S75_contig680	288	34.7222	2263433bb9256e8c0cf59aad22eb19a9	incomplete	-	-	-	-	-	-	-	-	-	-	-	-	-	-	-
13779	chromosome	-	-	DS7511449-75-FROM-2017-TE-13779-1-1_S75_contig681	288	28.4722	64b3b379740cac7c25e952aa0769a3a0	incomplete	-	-	-	-	-	-	-	-	-	-	-	-	-	-	-
13779	chromosome	-	-	DS7511449-75-FROM-2017-TE-13779-1-1_S75_contig682	288	28.125	87ee0b3738a15b853993910a811bf743	incomplete	-	-	-	-	-	-	-	-	-	-	-	-	-	-	-
13779	chromosome	-	-	DS7511449-75-FROM-2017-TE-13779-1-1_S75_contig683	288	13.8889	02b7f801321ac04f365439acc5918bc8	incomplete	-	-	-	-	-	-	-	-	-	-	-	-	-	-	-
13779	chromosome	-	-	DS7511449-75-FROM-2017-TE-13779-1-1_S75_contig684	288	35.7639	15a6e9be30c0b47968dc9115e82774df	incomplete	-	-	-	-	-	-	-	-	-	-	-	-	-	-	-
13779	chromosome	-	-	DS7511449-75-FROM-2017-TE-13779-1-1_S75_contig685	288	37.1528	a61090d206a7dc1d16c470f56d9f2bf9	incomplete	-	-	-	-	-	-	-	-	-	-	-	-	-	-	-
13779	chromosome	-	-	DS7511449-75-FROM-2017-TE-13779-1-1_S75_contig686	288	32.6389	44664a66adff012fcc76743be81ff7b3	incomplete	-	-	-	-	-	-	-	-	-	-	-	-	-	-	-
13779	chromosome	-	-	DS7511449-75-FROM-2017-TE-13779-1-1_S75_contig687	288	29.8611	3e4882c7bc4c8d4a0f5518b98c422b11	incomplete	-	-	-	-	-	-	-	-	-	-	-	-	-	-	-
13779	chromosome	-	-	DS7511449-75-FROM-2017-TE-13779-1-1_S75_contig688	288	32.9861	91221e5a45e41e0480dec9947e219ea7	incomplete	-	-	-	-	-	-	-	-	-	-	-	-	-	-	-
13779	chromosome	-	-	DS7511449-75-FROM-2017-TE-13779-1-1_S75_contig689	288	25.3472	4ce048192c76412cab28dab1432e57ed	incomplete	-	-	-	-	-	-	-	-	-	-	-	-	-	-	-
13779	chromosome	-	-	DS7511449-75-FROM-2017-TE-13779-1-1_S75_contig690	288	32.2917	ceac2ccc7e113096945bf29a0ef19639	incomplete	-	-	-	-	-	-	-	-	-	-	-	-	-	-	-
13779	chromosome	-	-	DS7511449-75-FROM-2017-TE-13779-1-1_S75_contig691	287	30.662	a8c64a4aea59b21adf86d8cc0a24861e	incomplete	-	-	-	-	-	-	-	-	-	-	-	-	-	-	-
13779	chromosome	-	-	DS7511449-75-FROM-2017-TE-13779-1-1_S75_contig692	287	33.101	aa5d472e6919fabe8eec6178c7f86e22	incomplete	-	-	-	-	-	-	-	-	-	-	-	-	-	-	-
13779	chromosome	-	-	DS7511449-75-FROM-2017-TE-13779-1-1_S75_contig693	287	29.6167	c10e933fb21d6b4328b13873c30130aa	incomplete	-	-	-	-	-	-	-	-	-	-	-	-	-	-	-
13779	chromosome	-	-	DS7511449-75-FROM-2017-TE-13779-1-1_S75_contig694	287	40.4181	87e036793fff76b6b7cae33d6981273d	incomplete	-	-	-	-	-	-	-	-	-	-	-	-	-	-	-
13779	chromosome	-	-	DS7511449-75-FROM-2017-TE-13779-1-1_S75_contig695	287	33.4495	78d1f83ff234634a8f79e99e30c50b88	incomplete	-	-	-	-	-	-	-	-	-	-	-	-	-	-	-
13779	chromosome	-	-	DS7511449-75-FROM-2017-TE-13779-1-1_S75_contig696	287	36.2369	1623e77240217b7a368fe92d9ba589c0	incomplete	-	-	-	-	-	-	-	-	-	-	-	-	-	-	-
13779	chromosome	-	-	DS7511449-75-FROM-2017-TE-13779-1-1_S75_contig697	286	30.7692	49c6cbc77c5a67555d6504d6cc1de6c3	incomplete	-	-	-	-	-	-	-	-	-	-	-	-	-	-	-
13779	chromosome	-	-	DS7511449-75-FROM-2017-TE-13779-1-1_S75_contig698	286	29.7203	c9356dad1c163c477fd42268c485e16b	incomplete	-	-	-	-	-	-	-	-	-	-	-	-	-	-	-
13779	chromosome	-	-	DS7511449-75-FROM-2017-TE-13779-1-1_S75_contig699	286	27.972	4434183802eaeec751bda323ae5adad5	incomplete	-	-	-	-	-	-	-	-	-	-	-	-	-	-	-
13779	chromosome	-	-	DS7511449-75-FROM-2017-TE-13779-1-1_S75_contig700	286	30.4196	39d06f36b82b258225350bb42bf9bbc8	incomplete	-	-	-	-	-	-	-	-	-	-	-	-	-	-	-
13779	chromosome	-	-	DS7511449-75-FROM-2017-TE-13779-1-1_S75_contig701	286	34.2657	d8ccac88c25632d78cb88664fb37b441	incomplete	-	-	-	-	-	-	-	-	-	-	-	-	-	-	-
13779	chromosome	-	-	DS7511449-75-FROM-2017-TE-13779-1-1_S75_contig702	286	30.0699	35dfbaace886cf0c8a271e743ec14283	incomplete	-	-	-	-	-	-	-	-	-	-	-	-	-	-	-
13779	chromosome	-	-	DS7511449-75-FROM-2017-TE-13779-1-1_S75_contig703	286	31.4685	5d170b01c38a23be990db200c12048a4	incomplete	-	-	-	-	-	-	-	-	-	-	-	-	-	-	-
13779	chromosome	-	-	DS7511449-75-FROM-2017-TE-13779-1-1_S75_contig704	286	30.4196	a4cb253b876e0ec2dbf057cc7ab9b140	incomplete	-	-	-	-	-	-	-	-	-	-	-	-	-	-	-
13779	chromosome	-	-	DS7511449-75-FROM-2017-TE-13779-1-1_S75_contig705	286	32.8671	e663677b4699974926c8d8aaaf90a27a	incomplete	-	-	-	-	-	-	-	-	-	-	-	-	-	-	-
13779	chromosome	-	-	DS7511449-75-FROM-2017-TE-13779-1-1_S75_contig706	286	39.5105	f3c7a161ca8d514c4f635117e9ce5567	incomplete	-	-	-	-	-	-	-	-	-	-	-	-	-	-	-
13779	chromosome	-	-	DS7511449-75-FROM-2017-TE-13779-1-1_S75_contig707	285	31.9298	6859b71e8fa9a609d56f79590f5da131	incomplete	-	-	-	-	-	-	-	-	-	-	-	-	-	-	-
13779	chromosome	-	-	DS7511449-75-FROM-2017-TE-13779-1-1_S75_contig708	285	35.0877	caf5a9c87c2fa8cebb9a9e22fe7002c2	incomplete	-	-	-	-	-	-	-	-	-	-	-	-	-	-	-
13779	chromosome	-	-	DS7511449-75-FROM-2017-TE-13779-1-1_S75_contig709	285	31.9298	a34ec6f309c255327d0ffda13e21844e	incomplete	-	-	-	-	-	-	-	-	-	-	-	-	-	-	-
13779	chromosome	-	-	DS7511449-75-FROM-2017-TE-13779-1-1_S75_contig710	285	37.193	24c3096c9fe94ef57c90fdae63cce068	incomplete	-	-	-	-	-	-	-	-	-	-	-	-	-	-	-
13779	chromosome	-	-	DS7511449-75-FROM-2017-TE-13779-1-1_S75_contig711	285	34.386	61436806bd8c2ef51b7b94293992d6fd	incomplete	-	-	-	-	-	-	-	-	-	-	-	-	-	-	-
13779	chromosome	-	-	DS7511449-75-FROM-2017-TE-13779-1-1_S75_contig712	285	27.0175	a3c6c9ab04a63c68ad7e14bd64e29913	incomplete	-	-	-	-	-	-	-	-	-	-	-	-	-	-	-
13779	chromosome	-	-	DS7511449-75-FROM-2017-TE-13779-1-1_S75_contig713	285	30.1754	1476d4720c4da369e6169afe79946dd5	incomplete	-	-	-	-	-	-	-	-	-	-	-	-	-	-	-
13779	chromosome	-	-	DS7511449-75-FROM-2017-TE-13779-1-1_S75_contig714	285	27.0175	96dc3d6488ca46a4ce5a11fd769a92a6	incomplete	-	-	-	-	-	-	-	-	-	-	-	-	-	-	-
13779	chromosome	-	-	DS7511449-75-FROM-2017-TE-13779-1-1_S75_contig715	284	26.7606	2f98e3f4b89be5f55a0c7d52c638ded3	incomplete	-	-	-	-	-	-	-	-	-	-	-	-	-	-	-
13779	chromosome	-	-	DS7511449-75-FROM-2017-TE-13779-1-1_S75_contig716	284	38.7324	96d323cc0cb77c72b0e86e5be588ab35	incomplete	-	-	-	-	-	-	-	-	-	-	-	-	-	-	-
13779	chromosome	-	-	DS7511449-75-FROM-2017-TE-13779-1-1_S75_contig717	284	23.2394	af6a126a534cfdb5095cf10473f3b009	incomplete	-	-	-	-	-	-	-	-	-	-	-	-	-	-	-
13779	chromosome	-	-	DS7511449-75-FROM-2017-TE-13779-1-1_S75_contig718	284	25	e7e6d8f8c2450e5ff05febf10d8e1659	incomplete	-	-	-	-	-	-	-	-	-	-	-	-	-	-	-
13779	chromosome	-	-	DS7511449-75-FROM-2017-TE-13779-1-1_S75_contig719	284	34.1549	33acb99cdab8b099eaea824224c2ee1a	incomplete	-	-	-	-	-	-	-	-	-	-	-	-	-	-	-
13779	chromosome	-	-	DS7511449-75-FROM-2017-TE-13779-1-1_S75_contig720	283	30.0353	424fecf83e0de057530a31525923d12c	incomplete	-	-	-	-	-	-	-	-	-	-	-	-	-	-	-
13779	chromosome	-	-	DS7511449-75-FROM-2017-TE-13779-1-1_S75_contig721	283	39.2226	cf1881e10d5824c9340b6924853e6b4b	incomplete	-	-	-	-	-	-	-	-	-	-	-	-	-	-	-
13779	chromosome	-	-	DS7511449-75-FROM-2017-TE-13779-1-1_S75_contig722	283	33.9223	f455596d1766e53fe235ca31a5922303	incomplete	-	-	-	-	-	-	-	-	-	-	-	-	-	-	-
13779	chromosome	-	-	DS7511449-75-FROM-2017-TE-13779-1-1_S75_contig723	283	28.9753	caaa0126e3d583db179df05927c8e5a7	incomplete	-	-	-	-	-	-	-	-	-	-	-	-	-	-	-
13779	chromosome	-	-	DS7511449-75-FROM-2017-TE-13779-1-1_S75_contig724	283	36.0424	b7c1a8d7b5feb29e9b40cc51716cc1ef	incomplete	-	-	-	-	-	-	-	-	-	-	-	-	-	-	-
13779	chromosome	-	-	DS7511449-75-FROM-2017-TE-13779-1-1_S75_contig725	283	31.8021	d7eef3f719625a8e3acb942cfafb081c	incomplete	-	-	-	-	-	-	-	-	-	-	-	-	-	-	-
13779	chromosome	-	-	DS7511449-75-FROM-2017-TE-13779-1-1_S75_contig726	282	31.2057	aabd7bd07e621581c23c9bbfa789e345	incomplete	-	-	-	-	-	-	-	-	-	-	-	-	-	-	-
13779	chromosome	-	-	DS7511449-75-FROM-2017-TE-13779-1-1_S75_contig727	282	27.305	3634db3eb6dc335b3763be5188ba436d	incomplete	-	-	-	-	-	-	-	-	-	-	-	-	-	-	-
13779	chromosome	-	-	DS7511449-75-FROM-2017-TE-13779-1-1_S75_contig728	282	25.8865	d009286900249149e91e3e6cc2410612	incomplete	-	-	-	-	-	-	-	-	-	-	-	-	-	-	-
13779	chromosome	-	-	DS7511449-75-FROM-2017-TE-13779-1-1_S75_contig729	282	32.2695	0d324c9fc5c8086d518d085c26a2a7bb	incomplete	-	-	-	-	-	-	-	-	-	-	-	-	-	-	-
13779	chromosome	-	-	DS7511449-75-FROM-2017-TE-13779-1-1_S75_contig730	282	31.5603	9fbcc9104834d8f8601c9f26ea359853	incomplete	-	-	-	-	-	-	-	-	-	-	-	-	-	-	-
13779	chromosome	-	-	DS7511449-75-FROM-2017-TE-13779-1-1_S75_contig731	281	27.758	e7e908f469478dbceafe35eee9a834e0	incomplete	-	-	-	-	-	-	-	-	-	-	-	-	-	-	-
13779	chromosome	-	-	DS7511449-75-FROM-2017-TE-13779-1-1_S75_contig732	281	33.8078	3c6eacfd88de66dcb510fe57904777d4	incomplete	-	-	-	-	-	-	-	-	-	-	-	-	-	-	-
13779	chromosome	-	-	DS7511449-75-FROM-2017-TE-13779-1-1_S75_contig733	281	31.6726	f5bd75ec1c343ef03a54c7351d8873cb	incomplete	-	-	-	-	-	-	-	-	-	-	-	-	-	-	-
13779	chromosome	-	-	DS7511449-75-FROM-2017-TE-13779-1-1_S75_contig734	281	36.6548	4e2328ec5a6df581cf38b1ba6f68e225	incomplete	-	-	-	-	-	-	-	-	-	-	-	-	-	-	-
13779	chromosome	-	-	DS7511449-75-FROM-2017-TE-13779-1-1_S75_contig735	281	31.3167	694ded19c3ca05bd86d47445420e88f1	incomplete	-	-	-	-	-	-	-	-	-	-	-	-	-	-	-
13779	chromosome	-	-	DS7511449-75-FROM-2017-TE-13779-1-1_S75_contig736	281	32.7402	9650df8461cddfb1b40f384bf637d4e5	incomplete	-	-	-	-	-	-	-	-	-	-	-	-	-	-	-
13779	chromosome	-	-	DS7511449-75-FROM-2017-TE-13779-1-1_S75_contig737	280	34.6429	afdb1adbedfc82b2b890433e6e644d52	incomplete	-	-	-	-	-	-	-	-	-	-	-	-	-	-	-
13779	chromosome	-	-	DS7511449-75-FROM-2017-TE-13779-1-1_S75_contig738	280	31.0714	fba375bcd229e6fad715b253185cd74f	incomplete	-	-	-	-	-	-	-	-	-	-	-	-	-	-	-
13779	chromosome	-	-	DS7511449-75-FROM-2017-TE-13779-1-1_S75_contig739	280	37.5	c2df9b28a1dabf65761d556fbdad6608	incomplete	-	-	-	-	-	-	-	-	-	-	-	-	-	-	-
13779	chromosome	-	-	DS7511449-75-FROM-2017-TE-13779-1-1_S75_contig740	280	28.2143	774f063dcfd987a6d6d8fe83f4c633b3	incomplete	-	-	-	-	-	-	-	-	-	-	-	-	-	-	-
13779	chromosome	-	-	DS7511449-75-FROM-2017-TE-13779-1-1_S75_contig741	279	36.5591	aa2b79eb29ea705d59e5a81b6122b868	incomplete	-	-	-	-	-	-	-	-	-	-	-	-	-	-	-
13779	chromosome	-	-	DS7511449-75-FROM-2017-TE-13779-1-1_S75_contig742	279	30.4659	c81422dff66327ea1485e325607a6d17	incomplete	-	-	-	-	-	-	-	-	-	-	-	-	-	-	-
13779	chromosome	-	-	DS7511449-75-FROM-2017-TE-13779-1-1_S75_contig743	279	33.6918	136bcb8c7ae24cbacdeedfd4c1300a5c	incomplete	-	-	-	-	-	-	-	-	-	-	-	-	-	-	-
13779	chromosome	-	-	DS7511449-75-FROM-2017-TE-13779-1-1_S75_contig744	279	32.6165	8125ee85cbaf29d1f025f613ce28cfd9	incomplete	-	-	-	-	-	-	-	-	-	-	-	-	-	-	-
13779	chromosome	-	-	DS7511449-75-FROM-2017-TE-13779-1-1_S75_contig745	278	20.5036	e88197f2ad6df8f5049031215c966e13	incomplete	-	-	-	-	-	-	-	-	-	-	-	-	-	-	-
13779	chromosome	-	-	DS7511449-75-FROM-2017-TE-13779-1-1_S75_contig746	278	32.3741	2f31bb1c0282951850fe34970e7485c3	incomplete	-	-	-	-	-	-	-	-	-	-	-	-	-	-	-
13779	chromosome	-	-	DS7511449-75-FROM-2017-TE-13779-1-1_S75_contig747	278	32.3741	bb12e376812bb81155c1afbac38b7c6a	incomplete	-	-	-	-	-	-	-	-	-	-	-	-	-	-	-
13779	chromosome	-	-	DS7511449-75-FROM-2017-TE-13779-1-1_S75_contig748	278	30.9353	ce2e3781286015b0a8fbd4154b7dc45f	incomplete	-	-	-	-	-	-	-	-	-	-	-	-	-	-	-
13779	chromosome	-	-	DS7511449-75-FROM-2017-TE-13779-1-1_S75_contig749	277	29.9639	fd04695072527cb7ca77ce6e6fa2e76d	incomplete	-	-	-	-	-	-	-	-	-	-	-	-	-	-	-
13779	chromosome	-	-	DS7511449-75-FROM-2017-TE-13779-1-1_S75_contig750	277	27.7978	bcfdc0e09c0daeb3c1043b58e55b77d2	incomplete	-	-	-	-	-	-	-	-	-	-	-	-	-	-	-
13779	chromosome	-	-	DS7511449-75-FROM-2017-TE-13779-1-1_S75_contig751	277	42.2383	dc359e1f1cdbfbd7c55b00ec95404d1c	incomplete	-	-	-	-	-	-	-	-	-	-	-	-	-	-	-
13779	chromosome	-	-	DS7511449-75-FROM-2017-TE-13779-1-1_S75_contig752	277	29.9639	ab220fbf30fa38674d7a0796e6434aed	incomplete	-	-	-	-	-	-	-	-	-	-	-	-	-	-	-
13779	chromosome	-	-	DS7511449-75-FROM-2017-TE-13779-1-1_S75_contig753	277	39.3502	637f6b7b6dc2550b763fc573f3cd1c13	incomplete	-	-	-	-	-	-	-	-	-	-	-	-	-	-	-
13779	chromosome	-	-	DS7511449-75-FROM-2017-TE-13779-1-1_S75_contig754	276	25.7246	3d6fe47d9f17313d1609d0e7bf4f6c0a	incomplete	-	-	-	-	-	-	-	-	-	-	-	-	-	-	-
13779	chromosome	-	-	DS7511449-75-FROM-2017-TE-13779-1-1_S75_contig755	276	30.0725	57904a82e9dfb2b5898b634656e71ca0	incomplete	-	-	-	-	-	-	-	-	-	-	-	-	-	-	-
13779	chromosome	-	-	DS7511449-75-FROM-2017-TE-13779-1-1_S75_contig756	276	40.942	86ab41ded3dce24475b103a137d4f131	incomplete	-	-	-	-	-	-	-	-	-	-	-	-	-	-	-
13779	chromosome	-	-	DS7511449-75-FROM-2017-TE-13779-1-1_S75_contig757	276	35.1449	24204b912c3b99bf9ed4de675fa208dd	incomplete	-	-	-	-	-	-	-	-	-	-	-	-	-	-	-
13779	chromosome	-	-	DS7511449-75-FROM-2017-TE-13779-1-1_S75_contig758	275	36	2cae1c58ff588d37214c12fcae016b11	incomplete	-	-	-	-	-	-	-	-	-	-	-	-	-	-	-
13779	chromosome	-	-	DS7511449-75-FROM-2017-TE-13779-1-1_S75_contig759	275	33.8182	fc7fb88705800324c692d06cdc910186	incomplete	-	-	-	-	-	-	-	-	-	-	-	-	-	-	-
13779	chromosome	-	-	DS7511449-75-FROM-2017-TE-13779-1-1_S75_contig760	275	34.1818	1a10f7dc40983b723a2931a4026b6792	incomplete	-	-	-	-	-	-	-	-	-	-	-	-	-	-	-
13779	chromosome	-	-	DS7511449-75-FROM-2017-TE-13779-1-1_S75_contig761	275	26.9091	1203109e16d2f50001eb1d7e4f7a67b9	incomplete	-	-	-	-	-	-	-	-	-	-	-	-	-	-	-
13779	chromosome	-	-	DS7511449-75-FROM-2017-TE-13779-1-1_S75_contig762	275	27.6364	10cc211e9357c2e2d42af4108943d0b3	incomplete	-	-	-	-	-	-	-	-	-	-	-	-	-	-	-
13779	chromosome	-	-	DS7511449-75-FROM-2017-TE-13779-1-1_S75_contig763	275	33.8182	1f0ca3c4f53ae7d68f93b26876c5b737	incomplete	-	-	-	-	-	-	-	-	-	-	-	-	-	-	-
13779	chromosome	-	-	DS7511449-75-FROM-2017-TE-13779-1-1_S75_contig764	275	29.0909	936ded8807694359e32aae4bc926a9ec	incomplete	-	-	-	-	-	-	-	-	-	-	-	-	-	-	-
13779	chromosome	-	-	DS7511449-75-FROM-2017-TE-13779-1-1_S75_contig765	274	27.3723	90233af5419f36e714283118ec2ec8b4	incomplete	-	-	-	-	-	-	-	-	-	-	-	-	-	-	-
13779	chromosome	-	-	DS7511449-75-FROM-2017-TE-13779-1-1_S75_contig766	274	37.9562	e3aa5b6093e8d03d96076c8cbebd6a8a	incomplete	-	-	-	-	-	-	-	-	-	-	-	-	-	-	-
13779	chromosome	-	-	DS7511449-75-FROM-2017-TE-13779-1-1_S75_contig767	274	25.9124	2de01d60a7d4e0b434f953bd16bca16a	incomplete	-	-	-	-	-	-	-	-	-	-	-	-	-	-	-
13779	chromosome	-	-	DS7511449-75-FROM-2017-TE-13779-1-1_S75_contig768	274	28.1022	dbe7083a1a8a60085c97a7c283bf243b	incomplete	-	-	-	-	-	-	-	-	-	-	-	-	-	-	-
13779	chromosome	-	-	DS7511449-75-FROM-2017-TE-13779-1-1_S75_contig769	274	30.292	ecd34a0b2468ca9745a1b791afb23977	incomplete	-	-	-	-	-	-	-	-	-	-	-	-	-	-	-
13779	chromosome	-	-	DS7511449-75-FROM-2017-TE-13779-1-1_S75_contig770	274	28.4672	c2baac0c70d5af06d90dacffff816ab3	incomplete	-	-	-	-	-	-	-	-	-	-	-	-	-	-	-
13779	chromosome	-	-	DS7511449-75-FROM-2017-TE-13779-1-1_S75_contig771	274	23.7226	462693ee0915fc1d76fa17de235fdd09	incomplete	-	-	-	-	-	-	-	-	-	-	-	-	-	-	-
13779	chromosome	-	-	DS7511449-75-FROM-2017-TE-13779-1-1_S75_contig772	274	25.9124	89d66343c3c6dbeb53106a61ee20569c	incomplete	-	-	-	-	-	-	-	-	-	-	-	-	-	-	-
13779	chromosome	-	-	DS7511449-75-FROM-2017-TE-13779-1-1_S75_contig773	273	33.6996	089ab4a8d38b97197cd486b3bccb3fd1	incomplete	-	-	-	-	-	-	-	-	-	-	-	-	-	-	-
13779	chromosome	-	-	DS7511449-75-FROM-2017-TE-13779-1-1_S75_contig774	273	33.3333	f7e35fe6f9c1f0ec237b0f60e96ad92f	incomplete	-	-	-	-	-	-	-	-	-	-	-	-	-	-	-
13779	chromosome	-	-	DS7511449-75-FROM-2017-TE-13779-1-1_S75_contig775	273	27.4725	8d4ed62220f976710e2f0ec528fe3607	incomplete	-	-	-	-	-	-	-	-	-	-	-	-	-	-	-
13779	chromosome	-	-	DS7511449-75-FROM-2017-TE-13779-1-1_S75_contig776	273	38.0952	647754036ea8c6f8d4735235be527329	incomplete	-	-	-	-	-	-	-	-	-	-	-	-	-	-	-
13779	chromosome	-	-	DS7511449-75-FROM-2017-TE-13779-1-1_S75_contig777	273	21.6117	f3caecf232768de5864c6243af5ec738	incomplete	-	-	-	-	-	-	-	-	-	-	-	-	-	-	-
13779	chromosome	-	-	DS7511449-75-FROM-2017-TE-13779-1-1_S75_contig778	273	41.3919	74724402884d003432fdc26723f82644	incomplete	-	-	-	-	-	-	-	-	-	-	-	-	-	-	-
13779	chromosome	-	-	DS7511449-75-FROM-2017-TE-13779-1-1_S75_contig779	273	30.0366	4166e1c9ebe66ba082b6a1cfb8375268	incomplete	-	-	-	-	-	-	-	-	-	-	-	-	-	-	-
13779	chromosome	-	-	DS7511449-75-FROM-2017-TE-13779-1-1_S75_contig780	273	41.0256	16228fb4d0fa7e8be025189db0309189	incomplete	-	-	-	-	-	-	-	-	-	-	-	-	-	-	-
13779	chromosome	-	-	DS7511449-75-FROM-2017-TE-13779-1-1_S75_contig781	272	34.5588	7a1256cbd455ebb341dcf12ded3711f4	incomplete	-	-	-	-	-	-	-	-	-	-	-	-	-	-	-
13779	chromosome	-	-	DS7511449-75-FROM-2017-TE-13779-1-1_S75_contig782	272	29.0441	fbef10cda536868ac143b75ecf3b018e	incomplete	-	-	-	-	-	-	-	-	-	-	-	-	-	-	-
13779	chromosome	-	-	DS7511449-75-FROM-2017-TE-13779-1-1_S75_contig783	272	31.25	2e59c0e42fb5190278bb9063b018258a	incomplete	-	-	-	-	-	-	-	-	-	-	-	-	-	-	-
13779	chromosome	-	-	DS7511449-75-FROM-2017-TE-13779-1-1_S75_contig784	272	25.7353	766b85a6cdcd4b3a62927ee7a1c516bd	incomplete	-	-	-	-	-	-	-	-	-	-	-	-	-	-	-
13779	chromosome	-	-	DS7511449-75-FROM-2017-TE-13779-1-1_S75_contig785	272	32.7206	dda315e4d58b3a550489ab370cefc8ba	incomplete	-	-	-	-	-	-	-	-	-	-	-	-	-	-	-
13779	chromosome	-	-	DS7511449-75-FROM-2017-TE-13779-1-1_S75_contig786	272	28.6765	b58d348bd859ef8f6311ec1b223946d6	incomplete	-	-	-	-	-	-	-	-	-	-	-	-	-	-	-
13779	chromosome	-	-	DS7511449-75-FROM-2017-TE-13779-1-1_S75_contig787	272	38.9706	21118c796b9a9730d89e86e01c8c7eef	incomplete	-	-	-	-	-	-	-	-	-	-	-	-	-	-	-
13779	chromosome	-	-	DS7511449-75-FROM-2017-TE-13779-1-1_S75_contig788	272	27.5735	930be7a2d34f18b437a676bc7fe62357	incomplete	-	-	-	-	-	-	-	-	-	-	-	-	-	-	-
13779	chromosome	-	-	DS7511449-75-FROM-2017-TE-13779-1-1_S75_contig789	272	25.3676	b36e2bcf8cb0848d9f6ce38bde6a16ac	incomplete	-	-	-	-	-	-	-	-	-	-	-	-	-	-	-
13779	chromosome	-	-	DS7511449-75-FROM-2017-TE-13779-1-1_S75_contig790	272	38.9706	351104f2d6d43b6e1230d0a3c2ea4ab9	incomplete	-	-	-	-	-	-	-	-	-	-	-	-	-	-	-
13779	chromosome	-	-	DS7511449-75-FROM-2017-TE-13779-1-1_S75_contig791	271	28.4133	dc99c5eb63d5f418805d9cdf8d34f008	incomplete	-	-	-	-	-	-	-	-	-	-	-	-	-	-	-
13779	chromosome	-	-	DS7511449-75-FROM-2017-TE-13779-1-1_S75_contig792	271	35.7934	b5c6a6c54d8a947e90fdd63497ece450	incomplete	-	-	-	-	-	-	-	-	-	-	-	-	-	-	-
13779	chromosome	-	-	DS7511449-75-FROM-2017-TE-13779-1-1_S75_contig793	271	25.8303	02c456c8867f1ce0655fa64ce4142790	incomplete	-	-	-	-	-	-	-	-	-	-	-	-	-	-	-
13779	chromosome	-	-	DS7511449-75-FROM-2017-TE-13779-1-1_S75_contig794	271	32.8413	8f7b9bc21fb54ed1e1321ed3ff70eb2a	incomplete	-	-	-	-	-	-	-	-	-	-	-	-	-	-	-
13779	chromosome	-	-	DS7511449-75-FROM-2017-TE-13779-1-1_S75_contig795	271	37.2694	46d786255d8ae6c00763dc34c3c0373d	incomplete	-	-	-	-	-	-	-	-	-	-	-	-	-	-	-
13779	chromosome	-	-	DS7511449-75-FROM-2017-TE-13779-1-1_S75_contig796	271	27.3063	4450c018386125af918099ad81271f36	incomplete	-	-	-	-	-	-	-	-	-	-	-	-	-	-	-
13779	chromosome	-	-	DS7511449-75-FROM-2017-TE-13779-1-1_S75_contig797	271	29.5203	f2125e3d08e5b94c30ee606e7d10ebdc	incomplete	-	-	-	-	-	-	-	-	-	-	-	-	-	-	-
13779	chromosome	-	-	DS7511449-75-FROM-2017-TE-13779-1-1_S75_contig798	271	33.9483	d0e91c8ca06ef4c740e421d66fe4bf8f	incomplete	-	-	-	-	-	-	-	-	-	-	-	-	-	-	-
13779	chromosome	-	-	DS7511449-75-FROM-2017-TE-13779-1-1_S75_contig799	271	23.2472	8b9bdb28db660dc99646315eddf23118	incomplete	-	-	-	-	-	-	-	-	-	-	-	-	-	-	-
13779	chromosome	-	-	DS7511449-75-FROM-2017-TE-13779-1-1_S75_contig800	271	26.9373	45e4c44880bb3c317e6996ea08a270c9	incomplete	-	-	-	-	-	-	-	-	-	-	-	-	-	-	-
13779	chromosome	-	-	DS7511449-75-FROM-2017-TE-13779-1-1_S75_contig801	271	30.6273	6321f44ccb2f268d6ff6b86361649b3f	incomplete	-	-	-	-	-	-	-	-	-	-	-	-	-	-	-
13779	chromosome	-	-	DS7511449-75-FROM-2017-TE-13779-1-1_S75_contig802	271	33.9483	3738a0e6bb16f38559cc734e3512b1bd	incomplete	-	-	-	-	-	-	-	-	-	-	-	-	-	-	-
13779	chromosome	-	-	DS7511449-75-FROM-2017-TE-13779-1-1_S75_contig803	270	37.4074	e306e9c3bbd302326407ab2dd601b292	incomplete	-	-	-	-	-	-	-	-	-	-	-	-	-	-	-
13779	chromosome	-	-	DS7511449-75-FROM-2017-TE-13779-1-1_S75_contig804	270	22.963	c1f3c523683279b3ec641f4dc31278cb	incomplete	-	-	-	-	-	-	-	-	-	-	-	-	-	-	-
13779	chromosome	-	-	DS7511449-75-FROM-2017-TE-13779-1-1_S75_contig805	270	28.8889	8e954c2ca4933414eb0661fc33a7d4da	incomplete	-	-	-	-	-	-	-	-	-	-	-	-	-	-	-
13779	chromosome	-	-	DS7511449-75-FROM-2017-TE-13779-1-1_S75_contig806	270	25.1852	ce38ecc26a58dc270622e59f7db301ec	incomplete	-	-	-	-	-	-	-	-	-	-	-	-	-	-	-
13779	chromosome	-	-	DS7511449-75-FROM-2017-TE-13779-1-1_S75_contig807	270	30.3704	7adb7aa42afaf35b893844a903a2cca6	incomplete	-	-	-	-	-	-	-	-	-	-	-	-	-	-	-
13779	chromosome	-	-	DS7511449-75-FROM-2017-TE-13779-1-1_S75_contig808	270	32.5926	bbb92cc2cfaa54684d955e87f053a0bc	incomplete	-	-	-	-	-	-	-	-	-	-	-	-	-	-	-
13779	chromosome	-	-	DS7511449-75-FROM-2017-TE-13779-1-1_S75_contig809	270	27.037	cc8ff4bd1785f07528377f2c6fb4d9ca	incomplete	-	-	-	-	-	-	-	-	-	-	-	-	-	-	-
13779	chromosome	-	-	DS7511449-75-FROM-2017-TE-13779-1-1_S75_contig810	270	27.7778	dd23745e592dcc13e8f11fa3119b3353	incomplete	-	-	-	-	-	-	-	-	-	-	-	-	-	-	-
13779	chromosome	-	-	DS7511449-75-FROM-2017-TE-13779-1-1_S75_contig811	269	31.2268	a8a74ae09db9e7ce8ddd170cabc9f900	incomplete	-	-	-	-	-	-	-	-	-	-	-	-	-	-	-
13779	chromosome	-	-	DS7511449-75-FROM-2017-TE-13779-1-1_S75_contig812	269	30.855	f1268b2d8b680a4de8cab3ef03a6db8e	incomplete	-	-	-	-	-	-	-	-	-	-	-	-	-	-	-
13779	chromosome	-	-	DS7511449-75-FROM-2017-TE-13779-1-1_S75_contig813	269	29.368	e5fbb465d299e4c7f9a6438768d9048e	incomplete	-	-	-	-	-	-	-	-	-	-	-	-	-	-	-
13779	chromosome	-	-	DS7511449-75-FROM-2017-TE-13779-1-1_S75_contig814	269	36.0595	b3cb3d1c1f0ad0574fff769b348219c0	incomplete	-	-	-	-	-	-	-	-	-	-	-	-	-	-	-
13779	chromosome	-	-	DS7511449-75-FROM-2017-TE-13779-1-1_S75_contig815	269	20.8178	04aade277806bb5db89a5ca39217a7ea	incomplete	-	-	-	-	-	-	-	-	-	-	-	-	-	-	-
13779	chromosome	-	-	DS7511449-75-FROM-2017-TE-13779-1-1_S75_contig816	269	20.4461	b7376580538a5603f5f295ab2be64a2b	incomplete	-	-	-	-	-	-	-	-	-	-	-	-	-	-	-
13779	chromosome	-	-	DS7511449-75-FROM-2017-TE-13779-1-1_S75_contig817	269	34.9442	8ae61f5b43d308c5f9ada63a8698c0d1	incomplete	-	-	-	-	-	-	-	-	-	-	-	-	-	-	-
13779	chromosome	-	-	DS7511449-75-FROM-2017-TE-13779-1-1_S75_contig818	269	37.9182	ba5a1fea24275e51f5dec020f8510ebe	incomplete	-	-	-	-	-	-	-	-	-	-	-	-	-	-	-
13779	chromosome	-	-	DS7511449-75-FROM-2017-TE-13779-1-1_S75_contig819	268	32.0896	7afbac337a7f203ab1ddd1f2d4b559ee	incomplete	-	-	-	-	-	-	-	-	-	-	-	-	-	-	-
13779	chromosome	-	-	DS7511449-75-FROM-2017-TE-13779-1-1_S75_contig820	268	24.6269	fc06373a0d3891bbce3e4429993504c9	incomplete	-	-	-	-	-	-	-	-	-	-	-	-	-	-	-
13779	chromosome	-	-	DS7511449-75-FROM-2017-TE-13779-1-1_S75_contig821	268	29.4776	34860330e84105e8dc2b57ca79c2467b	incomplete	-	-	-	-	-	-	-	-	-	-	-	-	-	-	-
13779	chromosome	-	-	DS7511449-75-FROM-2017-TE-13779-1-1_S75_contig822	268	32.8358	4efa4ca0a1ce3f83c9b07190c326f8b3	incomplete	-	-	-	-	-	-	-	-	-	-	-	-	-	-	-
13779	chromosome	-	-	DS7511449-75-FROM-2017-TE-13779-1-1_S75_contig823	268	30.597	bafeb3292c3a7214dd1f35c6be43679a	incomplete	-	-	-	-	-	-	-	-	-	-	-	-	-	-	-
13779	chromosome	-	-	DS7511449-75-FROM-2017-TE-13779-1-1_S75_contig824	268	33.209	a73adea6b387c46ad182db37b96d8413	incomplete	-	-	-	-	-	-	-	-	-	-	-	-	-	-	-
13779	chromosome	-	-	DS7511449-75-FROM-2017-TE-13779-1-1_S75_contig825	268	31.7164	ef3291f325ebfc78096ccef6388d4b94	incomplete	-	-	-	-	-	-	-	-	-	-	-	-	-	-	-
13779	chromosome	-	-	DS7511449-75-FROM-2017-TE-13779-1-1_S75_contig826	268	24.6269	b2c4acb300c738d004959bf92c66c54f	incomplete	-	-	-	-	-	-	-	-	-	-	-	-	-	-	-
13779	chromosome	-	-	DS7511449-75-FROM-2017-TE-13779-1-1_S75_contig827	268	34.3284	d469cebd7a70e92f14813e162e6c95f4	incomplete	-	-	-	-	-	-	-	-	-	-	-	-	-	-	-
13779	chromosome	-	-	DS7511449-75-FROM-2017-TE-13779-1-1_S75_contig828	268	38.806	1d5d56d632700ed983ec93aad9f78f18	incomplete	-	-	-	-	-	-	-	-	-	-	-	-	-	-	-
13779	chromosome	-	-	DS7511449-75-FROM-2017-TE-13779-1-1_S75_contig829	268	29.1045	e0d603bf655ad734ee3e8bd4491b1986	incomplete	-	-	-	-	-	-	-	-	-	-	-	-	-	-	-
13779	chromosome	-	-	DS7511449-75-FROM-2017-TE-13779-1-1_S75_contig830	267	31.4607	2b84326c66bd8b8b6e9a70cb539e840f	incomplete	-	-	-	-	-	-	-	-	-	-	-	-	-	-	-
13779	chromosome	-	-	DS7511449-75-FROM-2017-TE-13779-1-1_S75_contig831	267	39.3258	ed8b455672c411519aa4e38ea1dcf9e8	incomplete	-	-	-	-	-	-	-	-	-	-	-	-	-	-	-
13779	chromosome	-	-	DS7511449-75-FROM-2017-TE-13779-1-1_S75_contig832	267	44.5693	230decdea3668591e5bc3cc631ca4443	incomplete	-	-	-	-	-	-	-	-	-	-	-	-	-	-	-
13779	chromosome	-	-	DS7511449-75-FROM-2017-TE-13779-1-1_S75_contig833	267	34.4569	ac5edad49a570e0bbd0d116149c79736	incomplete	-	-	-	-	-	-	-	-	-	-	-	-	-	-	-
13779	chromosome	-	-	DS7511449-75-FROM-2017-TE-13779-1-1_S75_contig834	266	28.5714	ab66b7b00161c6b9d45f1606149fa8d7	incomplete	-	-	-	-	-	-	-	-	-	-	-	-	-	-	-
13779	chromosome	-	-	DS7511449-75-FROM-2017-TE-13779-1-1_S75_contig835	266	34.9624	c776df3077df00e54676d523540d68a8	incomplete	-	-	-	-	-	-	-	-	-	-	-	-	-	-	-
13779	chromosome	-	-	DS7511449-75-FROM-2017-TE-13779-1-1_S75_contig836	266	34.9624	7b6cf11b4b7c07558cf45ed0aea069b0	incomplete	-	-	-	-	-	-	-	-	-	-	-	-	-	-	-
13779	chromosome	-	-	DS7511449-75-FROM-2017-TE-13779-1-1_S75_contig837	266	30.8271	792318470dd92ac57b7004031c2a6e89	incomplete	-	-	-	-	-	-	-	-	-	-	-	-	-	-	-
13779	chromosome	-	-	DS7511449-75-FROM-2017-TE-13779-1-1_S75_contig838	266	26.6917	d3a5dd59071cf2166bb9ced3a36e6c2c	incomplete	-	-	-	-	-	-	-	-	-	-	-	-	-	-	-
13779	chromosome	-	-	DS7511449-75-FROM-2017-TE-13779-1-1_S75_contig839	266	34.5865	008ffead18b9ce8299e888c25294fdb2	incomplete	-	-	-	-	-	-	-	-	-	-	-	-	-	-	-
13779	chromosome	-	-	DS7511449-75-FROM-2017-TE-13779-1-1_S75_contig840	266	29.3233	1bbff8c060f68ca714b947236cbd55cb	incomplete	-	-	-	-	-	-	-	-	-	-	-	-	-	-	-
13779	chromosome	-	-	DS7511449-75-FROM-2017-TE-13779-1-1_S75_contig841	265	37.7358	5ebc7449378d8b2cdcbfc032e19d3083	incomplete	-	-	-	-	-	-	-	-	-	-	-	-	-	-	-
13779	chromosome	-	-	DS7511449-75-FROM-2017-TE-13779-1-1_S75_contig842	265	43.7736	c29abf7890ad3bb38cb9374f028b5fd8	incomplete	-	-	-	-	-	-	-	-	-	-	-	-	-	-	-
13779	chromosome	-	-	DS7511449-75-FROM-2017-TE-13779-1-1_S75_contig843	265	33.2075	1696200679e834d1856f3cd4702cf299	incomplete	-	-	-	-	-	-	-	-	-	-	-	-	-	-	-
13779	chromosome	-	-	DS7511449-75-FROM-2017-TE-13779-1-1_S75_contig844	265	29.434	d564d130694e4ba242098a59917c057b	incomplete	-	-	-	-	-	-	-	-	-	-	-	-	-	-	-
13779	chromosome	-	-	DS7511449-75-FROM-2017-TE-13779-1-1_S75_contig845	265	35.8491	3a9b5c807c51a8051b83f61f9c11be29	incomplete	-	-	-	-	-	-	-	-	-	-	-	-	-	-	-
[truncated: 16,951 more rows]
